# Supplementary material for: NOX1 Supports the Metabolic Remodeling of HepG2 Cells
Source: PLoS One. 2015 Mar 25;10(3):e0122002. doi: 10.1371/journal.pone.0122002 (PMC4373763; doi:10.1371/journal.pone.0122002)
Supplement: S1 Table — Details are provided on the MS identification of the differentially expressed proteins including accession numbers, predicted and experimental MW and pI, sequence coverage, peptide sequences and MASCOT scores. (XLSX) [file pone.0122002.s001.xlsx]

## Sheet: Dysregulated proteins
Spot	MASCOT search against NCBI																			Western blot validation
	Best homolog	Species	gi number	MW on 2DE gel	pI on 2DE gel	Expected MW	Expected pI	Total score	Matched spectra	Unique peptindes	Sequence coverage	Peptide sequence	Observed m/z	Mr (expt)	Mr (calc)	ppm	Missed cleavages	Score	Expect
1	NI
31	SET protein	Homo sapiens	338039	39678.4	4.83441	32115	4.11	138	11	5	0.2	R.SELIAK.I	660.394	659.386	659.3854	1.57	0	14	1.8
												R.VEVTEFEDIK.S	604.807	1207.6	1207.5972	1.82	0	38	0.0038
												R.LNEQASEEILK.V	637.338	1272.66	1272.6561	4.39	0	40	0.0044
												K.ELNSNHDGADETSEK.E	814.348	1626.68	1626.6758	3.03	0	44
												K.ELNSNHDGADETSEK.E	549.237	1644.69	1644.6863	2.04	0	(19)	0.028
												R.IDFYFDENPYFENK.V	920.909	1839.8	1839.7992	2.58	0	60	4.6e-06
2	NI
32	SET protein	Homo sapiens	338039	38984.6	4.88098	32115	4.11	91	10	5	0.22	R.SELIAK.I	660.394	659.387	659.385	2.61	0	27	0.094
												R.VEVTEFEDIK.S	604.807	1207.6	1207.6	2.54	0	50	0.00031
												K.ELNSNHDGADETSEK.E	549.237	1644.69	1644.69	2.45	0	31	0.0016
												R.IDFYFDENPYFENK.V	920.908	1839.8	1839.8	1.1	0	39	0.00064
												K.EQQEAIEHIDEVQNEIDR.L	732.348	2194.02	2194.01	3.21	0	19	0.16
3	NI
33	SET protein	Homo sapiens	338039	38984.6	4.88098	32115	4.11	48	4	3	0.14	R.VEVTEFEDIK.S	604.807	1207.6	1207.6	2.02	0	19	0.3
												K.ELNSNHDGADETSEK.E	823.353	1644.69	1644.69	2.75	0	14	0.084
												R.IDFYFDENPYFENK.V	920.909	1839.8	1839.8	2.17	0	48	8.8e-05
4	NI
34	SET protein	Homo sapiens	338039	38649.4	4.98965	32115	4.11	53	5	3	0.14	R.VEVTEFEDIK.S	604.807	1207.6	1207.6	1.24	0	35	0.008
												K.ELNSNHDGADETSEK.E	549.237	1644.69	1644.69	2.37	0	12	0.14
												R.IDFYFDENPYFENK.V	920.909	1839.8	1839.8	2.5	0	40	0.00044
5	Methylosome protein 50	Homo sapiens	13129110	40037.3	4.98965	37442	5.03	184	17	5	0.19	K.DICIK.V	648.339	647.332	647.331	1.17	0	11	4.9
												K.ETPPPLVPPAAR.E	622.855	1243.7	1243.69	2.47	0	16	0.43
												K.DSVFLSCSEDNR.I	714.808	1427.6	1427.6	2.63	0	56	1.2e-05
												R.AHAAQVTCVAASPHK.D	774.391	1546.77	1546.77	0.63	0	74	1.1e-06
												K.STSCVLSSAVHSQCVTGLVFSPH.S	820.729	2459.17	2459.16	3.18	0	40
35	Methylosome protein 50	Homo sapiens	13129110	40037.3	4.98965	37442	5.03	147	19	4	0.12	K.DICIK.V	648.339	647.332	647.331	1.06	0	11	5.6
												K.ETPPPLVPPAAR.E	622.856	1243.7	1243.69	4.5	0	20	0.2
												K.DSVFLSCSEDNR.I	714.81	1427.6	1427.6	4.26	0	51	3.3e-05
												R.AHAAQVTCVAASPHK.D	774.394	1546.77	1546.77	3.79	0	68	4.3e-06
6	Methylosome protein 50	Homo sapiens	13129110	41753.8	5.10996	37442	5.03	723	59	11	0.44	K.DICIK.V	648.339	647.332	647.331	1.42	0	18	1.1
												R.ILLWDTR.C	916.527	915.52	915.518	2.13	0	8	2.4
												K.ETPPPLVPPAAR.E	622.855	1243.7	1243.69	2.64	0	16	0.44
												R.CWAGSLWLFK.D	625.808	1249.6	1249.6	4.06	0	44
												R.CWAGSLWLFK.D	634.321	1266.63	1266.62	3.82	0	-21	0.16
												R.SDGALLLGASSLSGR.C	702.379	1402.74	1402.74	1.84	0	33	0.011
												K.DSVFLSCSEDNR.I	714.809	1427.6	1427.6	3.38	0	55	1.5e-05
												R.AHAAQVTCVAASPHK.D	774.394	1546.77	1546.77	4.1	0	75	1e-06
												K.VWDLAQQVVLSSYR.A	832.447	1662.88	1662.87	3.67	0	71	1.4e-06
												R.EWNLPPNAPACMER.Q	850.882	1699.75	1699.74	2.71	0	-33
												R.EWNLPPNAPACMER.Q	850.882	1699.75	1699.74	3.28	0	-25
												R.EWNLPPNAPACMER.Q	850.883	1699.75	1699.74	4.35	0	36
												K.STSCVLSSAVHSQCVTGLVFSPH.S	820.729	2459.16	2459.16	2.87	0	42
												K.YEHDDIVSTVSVLSSGTQAVSGSK.D	822.74	2465.2	2465.19	2.58	0	35	0.0052
36	Methylosome protein 50	Homo sapiens	13129110	41753.8	5.10996	37442	5.03	273	25	6	0.23	K.DICIK.V	648.341	647.333	647.331	2.99	0	12	4.1
												K.ETPPPLVPPAAR.E	622.856	1243.7	1243.69	3.91	0	20	0.18
												K.DSVFLSCSEDNR.I	714.81	1427.61	1427.6	4.95	0	55	1.5e-05
												R.AHAAQVTCVAASPHK.D	774.395	1546.78	1546.77	4.89	0	71	2e-06
												K.VWDLAQQVVLSSYR.A	832.445	1662.87	1662.87	1.02	0	24	0.093
												K.STSCVLSSAVHSQCVTGLVFSPH.S	820.731	2459.17	2459.16	4.94	0	29
7	NI
37	NI
8	Proteasome activator hPA28 suunit beta	Homo sapiens	1008915	29690.5	5.47865	27502	5.54	453	52	12	0.41	R.FLPQK.I	632.374	631.367	631.369	-4.25	0	12	7.6
												K.TKVEAF.Q	694.376	693.369	693.37	-1.5	1	34
												K.VLSLLAL.V	728.495	727.487	727.484	4.17	0	31
												K.QVEVFR.Q	777.424	776.416	776.418	-2.15	0	16	0.75
												R.AMVLDLR.A	833.458	832.45	832.448	3.23	0	26
												R.APLDIPIPD.P	950.522	949.515	949.512	2.65	0	39
												R.DEAAYGELR.A	512.242	1022.47	1022.47	3.59	0	45	0.00048
												K.VEAFQTTISK.Y	562.305	1122.6	1122.59	3.24	0	34	0.0069
												K.TKVEAFQTTISK.Y	676.874	1351.73	1351.73	-1	1	15	0.61
												K.IEDGNDFGVAIQEK.V	767.875	1533.74	1533.73	3.3	0	50	0.00024
												K.IEDGNDFGVAIQEK.V	774.882	1547.75	1547.75	1.39	0	-29
												K.IEDGNDFGVAIQEK.V	775.872	1549.73	1549.73	1.72	0	-48
												R.QNLFQEAEEFLYR.F	843.913	1685.81	1685.8	4.22	0	-69	2.3e-06
												R.QNLFQEAEEFLYR.F	843.927	1685.84	1685.84	-1.2	0	70
												R.AFYAELYHIISSNLEK.I	949.485	1896.96	1896.96	-3.37	0	96	3.8e-09
												R.AFYAELYHIISSNLEK.I	956.517	1911.02	1911.01	2.81	0	-27
												R.AFYAELYHIISSNLEK.I	957.484	1912.95	1912.96	-1.93	0	-35
38	Proteasome activator hPA28 suunit beta	Homo sapiens	1008915	29690.5	5.47865	27502	5.54	1912	173	18	0.7	R.FLPQK.I	632.379	631.372	631.369	3.76	0	12	1.8
												K.YFSER.G	701.328	700.32	700.318	3.33	0	2	4.3
												K.QVEVFR.Q	777.429	776.422	776.418	5	0	11	1.6
												R.AMVLDLR.A	817.463	816.456	816.453	4.03	0	-16	0.95
												R.AMVLDLR.A	833.459	832.452	832.448	4.77	0	26
												K.CGFLPGNEK.V	511.244	1020.47	1020.47	3.65	0	23	0.065
												R.DEAAYGELR.A	512.242	1022.47	1022.47	1.84	0	29	0.019
												Y.HIISSNLEK.I	520.792	1039.57	1039.57	2.2	0	24
												K.VEAFQTTISK.Y	562.306	1122.6	1122.59	4.14	0	41	0.0014
												K.VEAFQTTISK.Y	569.313	1136.61	1136.61	2.71	0	-25
												K.VEAFQTTISK.Y	569.314	1136.61	1136.61	4.42	0	-27
												K.TKVEAFQTTISK.Y	676.878	1351.74	1351.73	4.4	1	55	4.4e-05
												R.APLDIPIPDPPPK.D	685.375	1368.73	1368.73	4.08	0	68
												R.APLDIPIPDPPPK.D	685.392	1368.77	1368.77	2.98	0	-68	2.4e-06
												K.IEDGNDFGVAIQEK.V	767.857	1533.7	1533.69	2.53	0	108
												K.IEDGNDFGVAIQEK.V	767.874	1533.73	1533.73	2	0	-51	0.00015
												K.IEDGNDFGVAIQEK.V	774.882	1547.75	1547.75	2.01	0	-33
												K.IEDGNDFGVAIQEK.V	774.884	1547.75	1547.75	4.3	0	-89
												K.IEDGNDFGVAIQEK.V	774.885	1547.75	1547.75	4.97	0	-29
												R.QNLFQEAEEFLYR.F	843.914	1685.81	1685.8	4.9	0	-90	1.7e-08
												R.QNLFQEAEEFLYR.F	850.921	1699.83	1699.82	4.44	0	-68
												R.QNLFQEAEEFLYR.F	850.921	1699.83	1699.82	4.52	0	101
												K.CILVITWIQHLIPK.I	859.001	1715.99	1715.98	4.8	0	29
												K.CILVITWIQHLIPK.I	578.679	1733.01	1733.01	4.57	0	-25	0.013
												K.VLSLLALVKPEVWTLK.E	603.703	1808.09	1808.08	3.07	0	43
												K.VLSLLALVKPEVWTLK.E	603.716	1808.13	1808.12	4.65	0	-39	0.00013
												R.AFYAELYHIISSNLEK.I	633.315	1896.92	1896.93	-1.05	0	-62
												R.AFYAELYHIISSNLEK.I	949.493	1896.97	1896.96	4.94	0	104	6.9e-10
												R.AFYAELYHIISSNLEK.I	638.002	1910.98	1910.98	2.99	0	-35
												R.AFYAELYHIISSNLEK.I	638.003	1910.99	1910.98	4.56	0	-28
												R.AFYAELYHIISSNLEK.I	638.003	1910.99	1910.98	4.89	0	-36
												R.QNLFQEAEEFLYRFLPQK.I	767.393	2299.16	2299.16	-3.39	1	1	14
												R.APLDIPIPDPPPKDDEMETDK.Q	783.714	2348.12	2348.11	4.25	1	27
												K.IIYLNQLLQEDSLNVADLTSLR.A	1266.19	2530.37	2530.36	3.98	0	-93	2.6e-09
												K.IIYLNQLLQEDSLNVADLTSLR.A	1266.21	2530.4	2530.4	-0.1	0	116
9	Annexin A3	Homo sapiens	4826643	29746	5.74256	36524	5.63	919	100	16	0.5	R.SFPQLK.L	719.411	718.403	718.401	2.81	0	13	1.5
												K.DIVDSIK.G	789.438	788.431	788.428	3.87	0	28	0.055
												K.EYQAAYGK.E	929.44	928.432	928.429	3.64	0	5	3.3
												K.ALLTLADGR.R	929.544	928.537	928.534	2.48	0	1	29
												K.LTFDEYR.N	943.454	942.447	942.445	2.07	0	10	0.92
												K.QDAQILYK.A	961.503	960.496	960.492	4.7	0	34
												R.NTPAFLAER.L	509.771	1017.53	1017.52	3.32	0	19	0.45
												R.SEIDLLDIR.T	537.296	1072.58	1072.58	1.55	0	41	0.0037
												K.MLISILTER.S	538.313	1074.61	1074.61	1.03	0	-24	0.077
												K.MLISILTER.S	546.311	1090.61	1090.61	1.86	0	43
												K.GIGTDEFTLNR.I	611.809	1221.6	1221.6	3.32	0	62	1.5e-05
												K.GIGTDEFTLNR.I	618.816	1235.62	1235.61	1.6	0	-44
												K.HYGYSLYSAIK.S	651.332	1300.65	1300.65	3.21	0	25	0.063
												K.DISQAYYTVYK.K	675.834	1349.65	1349.65	2.74	0	50	0.0002
												K.SDTSGDYEITLLK.I	721.338	1440.66	1440.66	-0.18	0	-28
												K.SDTSGDYEITLLK.I	721.357	1440.7	1440.7	1.42	0	41	0.001
												K.SLGDDISSETSGDFR.K	793.355	1584.7	1584.69	3.65	0	110	5.4e-11
												R.DYPDFSPSVDAEAIQK.A	891.418	1780.82	1780.82	3.2	0	51	7e-05
												R.WGTDEDKFTEILCLR.S	941.957	1881.9	1881.89	3.67	1	32	0.01
39	Annexin A3	Homo sapiens	4826643	29746	5.74256	36524	5.63	453	35	9	0.3	K.DIVDSIK.G	789.439	788.432	788.428	4.99	0	28	0.033
												R.NTPAFLAER.L	509.771	1017.53	1017.52	3.64	0	18	0.5
												R.SEIDLLDIR.T	537.297	1072.58	1072.58	3.48	0	43	0.0021
												K.ALLTLADGRR.D	543.327	1084.64	1084.64	4.2	1	5	6.8
												K.GIGTDEFTLNR.I	611.809	1221.6	1221.6	3.51	0	56	6.7e-05
												K.HYGYSLYSAIK.S	651.333	1300.65	1300.65	4.41	0	5	8.6
												K.DISQAYYTVYK.K	675.835	1349.65	1349.65	3.29	0	31	0.014
												K.SLGDDISSETSGDFR.K	793.356	1584.7	1584.69	4.29	0	81	4e-08
												R.DYPDFSPSVDAEAIQK.A	891.419	1780.82	1780.82	3.95	0	8	1.4
10	NI
40	NI
11	3-hydroxy-3-methylglutaryl-Coenzyme A synthase 1, cytoplasmic	Homo sapiens	21754758	58136.6	5.37775	56716	5.22	843	63	21	0.49	K.YDGVDAGK.Y	824.381	823.374	823.371	3.42	0	14	0.49
												K.YTIGLGQAK.M	950.534	949.527	949.523	3.45	0	29	0.031
												K.ITASLCDLK.S	1020.54	1019.54	1019.53	3.05	0	30	0.03
												K.KIHAQWQK.E	519.797	1037.58	1037.58	3.02	1	11	1
												K.LEDTYFDR.D	529.744	1057.47	1057.47	2.34	0	19	0.075
												R.NNLSYDCIGR.L	606.279	1210.54	1210.54	3.61	0	50	7.1e-05
												R.LEVGTETIIDK.S	609.336	1216.66	1216.66	2.1	0	39	0.0027
												K.VTQDATPGSALDK.I	651.833	1301.65	1301.65	3.46	0	84	7.3e-08
												H.SNIATEHIPSPAK.K	682.865	1363.72	1363.71	4.62	0	40
												R.TGVAPDVFAENMK.L	689.839	1377.66	1377.66	2.9	0	-39	0.0018
												R.TGVAPDVFAENMK.L	697.837	1393.66	1393.65	2.88	0	78
												R.TGVAPDVFAENMK.L	697.837	1393.66	1393.65	3.2	0	-48
												K.LSIQCYLSALDR.C	719.874	1437.73	1437.73	3.35	0	88	4.3e-08
												K.NSIYSGLEAFGDVK.L	750.375	1498.74	1498.73	3.89	0	85	5.7e-08
												R.MLLNDFLNDQNR.D	754.864	1507.71	1507.71	2.57	0	64
												K.LEDTYFDRDVEK.A	765.362	1528.71	1528.7	3.5	1	15	0.34
												M.PGSLPLNAEACWPK.D	770.387	1538.76	1538.76	2.57	0	80	1.5e-07
												R.LPATAAEPEAAVISNGEH.-	889.437	1776.86	1776.85	3.41	0	64
												R.IGVFSYGSGLAATLYSLK.V	924.005	1845.99	1845.99	4.01	0	27	0.029
												R.RPTPNDDTLDEGVGLVHSN.I	679.33	2034.97	2034.96	3.08	0	56
												R.PTGGVGAVALLIGPNAPLIFER.G	721.418	2161.23	2161.23	3.29	0	42
												R.GTHMQHAYDFYKPDMLSEYPIVDGK.L	744.342	2973.34	2973.33	2.74	0	32
												R.RPTPNDDTLDEGVGLVHSNIATEHIPSPAK.K	795.907	3179.6	3179.58	3.86	0	69	1.1e-06
41	3-hydroxy-3-methylglutaryl-Coenzyme A synthase 1, cytoplasmic	Homo sapiens	21754758	58136.6	5.37775	56716	5.22	2679	150	18	0.4	K.YDGVDAGK.Y	824.381	823.374	823.371	2.89	0	13	0.75
												K.ITASLCDLK.S	510.775	1019.53	1019.53	2.54	0	39	0.0019
												K.KIHAQWQK.E	519.797	1037.58	1037.58	2.29	1	14	0.52
												K.LEDTYFDR.D	529.744	1057.47	1057.47	1.73	0	52	3.1e-05
												N.IATEHIPSPAK.K	582.326	1162.64	1162.63	1.66	0	48
												R.NNLSYDCIGR.L	606.279	1210.54	1210.54	2.93	0	59	7e-06
												R.LEVGTETIIDK.S	609.337	1216.66	1216.66	3.43	0	-21	0.14
												R.LEVGTETIIDK.S	616.344	1230.67	1230.67	2.8	0	-28
												R.LEVGTETIIDK.S	616.345	1230.67	1230.67	3.13	0	35
												R.LEVGTETIIDK.S	616.345	1230.67	1230.67	3.16	0	-27
												R.LEVGTETIIDK.S	616.346	1230.68	1230.67	4.99	0	-26
												K.VTQDATPGSALDK.I	651.832	1301.65	1301.65	1.98	0	65	5.1e-06
												R.TGVAPDVFAENMK.L	689.84	1377.66	1377.66	3.56	0	-38	0.0026
												R.TGVAPDVFAENMK.L	697.837	1393.66	1393.65	3.34	0	-46
												R.TGVAPDVFAENMK.L	697.838	1393.66	1393.65	4.29	0	66
												K.LSIQCYLSALDR.C	719.874	1437.73	1437.73	3.76	0	101	1.9e-09
												K.NSIYSGLEAFGDVK.L	750.357	1498.7	1498.69	4.19	0	-47
												K.NSIYSGLEAFGDVK.L	750.374	1498.73	1498.73	2.35	0	99	1.9e-09
												R.MLLNDFLNDQNR.D	754.864	1507.71	1507.71	2.64	0	61
												M.PGSLPLNAEACWPK.D	770.365	1538.72	1538.72	-1.59	0	-29
												M.PGSLPLNAEACWPK.D	770.388	1538.76	1538.76	4.35	0	85	5e-08
												R.LPATAAEPEAAVISNGEH.-	889.438	1776.86	1776.85	4.84	0	85
												R.LPATAAEPEAAVISNGEH.-	896.447	1790.88	1790.88	-0.83	0	-42
												R.IGVFSYGSGLAATLYSLK.V	924.004	1845.99	1845.99	3.13	0	118	2.5e-11
												R.PTGGVGAVALLIGPNAPLIFER.G	721.418	2161.23	2161.23	3.18	0	48
												R.GTHMQHAYDFYKPDMLSEYPIVDGK.L	744.343	2973.34	2973.33	3.46	0	31
												R.RPTPNDDTLDEGVGLVHSNIATEHIPSPAK.K	795.907	3179.6	3179.58	4.5	0	77	1.6e-07
12	Alpha-fetoprotein precursor	Homo sapiens	4501989	73641.9	5.7969	70458	5.48	3672	395	40	0.75	R.FLGDR.D	607.322	606.315	606.313	3.29	0	4	45
												K.EILEK.Y	631.367	630.36	630.359	2.18	0	18	1.2
												K.FIFHK.D	691.394	690.387	690.385	2.47	0	12	0.87
												K.LTTLER.G	732.428	731.421	731.418	4.48	0	0	57
												R.ETFMNK.F	769.359	768.351	768.348	4.85	0	12	0.85
												K.GEEELQK.Y	832.408	831.401	831.397	4.06	0	7	3.9
												R.SCGLFQK.L	839.41	838.403	838.401	2.12	0	27	0.04
												K.DALTAIEK.P	860.476	859.468	859.465	3.83	0	40
												K.IIPSCCK.A	877.431	876.423	876.42	4.09	0	24	0.065
												K.FIYEIAR.R	911.501	910.494	910.491	2.85	0	19	0.1
												K.GYQELLEK.C	979.514	978.506	978.502	4.27	0	26	0.067
												R.TFQAITVTK.L	504.791	1007.57	1007.57	3.1	0	40	0.0012
												R.HNCFLAHK.K	513.751	1025.49	1025.49	1.48	0	9	1.6
												K.QEFLINLVK.Q	543.814	1085.61	1085.61	1.44	0	50
												K.QEFLINLVK.Q	552.328	1102.64	1102.64	2.36	0	-44	0.00034
												K.YIQESQALAK.R	575.811	1149.61	1149.6	3.96	0	64	7.6e-06
												R.DFNQFSSGEK.N	579.759	1157.5	1157.5	3.57	0	60	5e-06
												R.ESSLLNQHAC.A	579.765	1157.52	1157.51	1.75	0	42
												R.DFNQFSSGEK.N	586.767	1171.52	1171.51	3.71	0	-40
												R.HPQLAVSVILR.V	616.879	1231.74	1231.74	2.95	0	39	0.00026
												K.AENAVECFQTK.A	648.779	1295.54	1295.55	-0.56	0	-24
												K.AENAVECFQTK.A	648.8	1295.59	1295.58	2.99	0	-43	0.00059
												K.AENAVECFQTK.A	655.808	1309.6	1309.6	3.56	0	46
												R.GDVLDCLQDGEK.I	674.791	1347.57	1347.56	4.14	0	-68
												R.GDVLDCLQDGEK.I	674.808	1347.6	1347.6	3.62	0	72	7.2e-07
												F.LYAPTILLWAAR.Y	694.411	1386.81	1386.8	3.16	0	68
												R.RHPQLAVSVILR.V	694.93	1387.85	1387.84	3.39	1	25	0.0052
												K.APQLTSSELMAITR.K	759.407	1516.8	1516.79	4.32	0	100	2.4e-09
												K.APQLTSSELMAITR.K	767.403	1532.79	1532.79	3.12	0	-76
												K.DLCQAQGVALQTMK.Q	781.867	1561.72	1561.72	-1.82	0	-44
												K.DLCQAQGVALQTMK.Q	781.89	1561.77	1561.76	3.98	0	88	3.8e-08
												K.DLCQAQGVALQTMK.Q	789.888	1577.76	1577.75	4.29	0	-76
												K.NIFLASFVHEYSR.R	791.906	1581.8	1581.79	2.63	0	66	5e-06
												R.ESSLLNQHACAVMK.N	794.388	1586.76	1586.75	3.83	0	-28	0.027
												R.ESSLLNQHACAVMK.N	802.386	1602.76	1602.75	4.48	0	36
												K.KAPQLTSSELMAITR.K	823.453	1644.89	1644.89	2.72	1	11	1.6
												K.MAATAATCCQLSEDK.L	828.858	1655.7	1655.7	3.32	0	92	2.7e-09
												K.CFQTENPLECQDK.G	834.855	1667.7	1667.69	2.14	0	38	0.00034
												K.YGHSDCCSQSEEGR.H	836.312	1670.61	1670.6	3.21	0	49	1.3e-05
												K.MAATAATCCQLSEDK.L	836.855	1671.69	1671.69	2.74	0	-33
												K.LVLDVAHVHEHCCR.G	582.286	1743.84	1743.83	3.43	0	33	0.0095
												R.HPFLYAPTILLWAAR.Y	590.337	1767.99	1767.98	3.77	0	41	0.0007
												K.IMSYICSQQDTLSNK.I	894.423	1786.83	1786.82	4.18	0	89	1.3e-08
												K.IMSYICSQQDTLSNK.I	902.42	1802.83	1802.82	4.19	0	-66
												K.IMSYICSQQDTLSNK.I	902.42	1802.83	1802.82	4.71	0	-79
												K.LGEYYLQNAFLVAYTK.K	946.998	1891.98	1891.97	4.6	0	60	2.2e-05
												K.LLACGEGAADIIIGHLCIR.H	1026.54	2051.07	2051.07	4.42	0	85	5.9e-08
												K.CCQGQEQEVCFAEEGQK.L	1043.92	2085.83	2085.82	3.14	0	28	0.0028
												C.FSSLVVDETYVPPAFSDDK.F	1058.51	2115.01	2115	4.65	0	91
												R.HEMTPVNPGVGQCCTSSYANR.R	789.012	2364.01	2364	3.79	0	-10	0.26
												R.HEMTPVNPGVGQCCTSSYANR.R	794.325	2379.95	2379.96	-3.8	0	-38
												R.HEMTPVNPGVGQCCTSSYANR.R	794.342	2380.01	2380	2.48	0	52
												R.GQCIIHAENDEKPEGLSPNLNR.F	831.075	2490.2	2490.19	4.96	0	46	0.00026
												K.KPTPASIPLFQVPEPVTSCEAYEEDR.E	987.486	2959.44	2959.43	3.53	0	57	2.1e-05
												K.PTGDEQSSGCLENQLPAFLEELCHEK.E	996.786	2987.34	2987.33	3.25	0	73
42	Alpha-fetoprotein precursor	Homo sapiens	4501989	73641.9	5.7969	70458	5.48	703	75	22	0.4	K.EILEK.Y	631.368	630.361	630.359	2.75	0	22	0.38
												R.ETFMNK.F	769.357	768.35	768.348	3.35	0	10	1.2
												K.IIPSCCK.A	877.43	876.423	876.42	3.11	0	16	0.5
												K.FIYEIAR.R	911.502	910.494	910.491	3.46	0	11	3.6
												R.TFQAITVTK.L	504.792	1007.57	1007.57	4.01	0	45	0.00039
												K.YIQESQALAK.R	575.811	1149.61	1149.6	4.43	0	58	2.8e-05
												R.DFNQFSSGEK.N	579.76	1157.5	1157.5	4.78	0	31	0.0047
												R.ESSLLNQHAC.A	579.765	1157.52	1157.51	1.88	0	26
												Y.ICSQQDTLSNK.I	647.311	1292.61	1292.6	3.41	0	44
												K.AENAVECFQTK.A	648.801	1295.59	1295.58	4.31	0	59	1.9e-05
												R.GDVLDCLQDGEK.I	674.809	1347.6	1347.6	4.31	0	28	0.024
												A.TAATCCQLSEDK.L	692.3	1382.59	1382.58	3.88	0	28
												K.APQLTSSELMAITR.K	767.403	1532.79	1532.79	2.32	0	102
												K.DLCQAQGVALQTMK.Q	781.891	1561.77	1561.76	4.92	0	-43	0.0012
												K.DLCQAQGVALQTMK.Q	789.887	1577.76	1577.75	3.6	0	62
												K.NIFLASFVHEYSR.R	791.907	1581.8	1581.79	3	0	46	0.00049
												K.MAATAATCCQLSEDK.L	828.857	1655.7	1655.7	2.24	0	-84	1.3e-08
												K.YGHSDCCSQSEEGR.H	557.878	1670.61	1670.6	4.54	0	11	0.071
												K.MAATAATCCQLSEDK.L	836.854	1671.69	1671.69	1.79	0	86
												K.MAATAATCCQLSEDK.L	836.855	1671.7	1671.69	3.59	0	-48
												K.LVLDVAHVHEHCCR.G	582.285	1743.83	1743.83	2.74	0	37	0.0033
												K.IMSYICSQQDTLSNK.I	894.419	1786.82	1786.82	-0.02	0	71	9.1e-07
												K.IMSYICSQQDTLSNK.I	902.419	1802.82	1802.82	3.15	0	-51
												K.LLACGEGAADIIIGHLCIR.H	684.699	2051.08	2051.07	4.66	0	24	0.061
												R.HEMTPVNPGVGQCCTSSYANR.R	794.342	2380	2380	1.73	0	44
												R.GQCIIHAENDEKPEGLSPNLNR.F	831.074	2490.2	2490.19	2.81	0	57	2.6e-05
13	Phosphoenolpyruvate carboxykinase 2 (mitochondrial)	Homo sapiens	12655193	72798.9	5.95602	71452	7.57	384	28	9	0.16	K.TVIVTPSQR.D	500.794	999.574	999.571	2.54	0	32	0.021
												R.HGVFVGSAMR.S	538.771	1075.53	1075.52	4.09	0	28
												R.DTVPLPPGGAR.G	540.298	1078.58	1078.58	4.23	0	14	1.5
												K.TLIGHVPDQR.E	568.315	1134.62	1134.61	1.15	0	32	0.019
												R.YVAAAFPSACGK.T	621.306	1240.6	1240.59	4.44	0	16	0.5
												R.AIDTTQLFSLPK.D	667.373	1332.73	1332.73	2.05	0	54	6.4e-05
												R.VLSGDLGQLPTGIR.D	713.408	1424.8	1424.8	2.37	0	89	1.3e-08
												R.SYLTEQVNQDLPK.E	767.894	1533.77	1533.77	3.71	0	8	9
												R.LGTPVLQALGDGDFVK.C	815.45	1628.89	1628.88	4.82	0	83	1e-07
	Serum Albumin	Homo sapiens	28590	72798.9	5.95602	71246	5.92	61	6	5	0.08	K.LVTDLTK.V	789.474	788.467	788.464	3.1	0	1	11
												K.CCTESLVNR.R	569.754	1137.49	1137.49	2.81	0	13	0.38
												K.LVNEVTEFAK.T	575.313	1148.61	1148.61	3.51	0	38	0.0032
												K.AAFTECCQAADK.A	686.289	1370.56	1370.56	2.45	0	25	0.013
												K.YICENQDSISSK.L	722.327	1442.64	1442.63	2.7	0	39	0.00089
43	NI
14	Serum Albumin	Homo sapiens	3212456	72385	6.04528	68425	5.67	967	152	32	0.54	K.LDELR.D	645.36	644.352	644.349	4.87	0	13	7.1
												K.AACLLPK.L	772.441	771.434	771.431	3.25	0	17	0.93
												K.LVTDLTK.V	789.475	788.468	788.464	4.25	0	23	0.065
												K.AEFAEVSK.L	880.444	879.437	879.434	3.41	0	34	0.0099
												K.YLYEIAR.R	927.496	926.489	926.486	3.04	0	10	2.9
												K.DDNPNLPR.L	940.451	939.444	939.441	2.82	0	21	0.16
												K.DLGEENFK.A	951.441	950.434	950.434	-0.89	0	15	0.52
												K.QTALVELVK.H	983.58	982.573	982.57	3.32	0	-26
												K.TYETTLEK.C	984.492	983.485	983.481	3.48	0	4	3.9
												K.QTALVELVK.H	500.807	999.599	999.596	2.74	0	27	0.047
												K.LVAASQAALGL.-	1013.6	1012.59	1012.59	3.08	0	22	0.11
												K.SLHTLFGDK.L	509.273	1016.53	1016.53	2.92	0	26	0.074
												K.LDELRDEGK.A	537.777	1073.54	1073.54	2.89	1	19	0.4
												R.NECFLQHK.D	538.255	1074.5	1074.49	3.42	0	17	0.29
												K.CCTESLVNR.R	569.754	1137.49	1137.49	1.72	0	29	0.011
												K.KLVAASQAALGL.-	571.352	1140.69	1140.69	2.92	1	40	0.0012
												K.LVNEVTEFAK.T	575.313	1148.61	1148.61	3.37	0	51	0.00015
												R.FKDLGEENFK.A	613.809	1225.6	1225.6	4.51	1	30	0.031
												K.ECCEKPLLEK.S	653.314	1304.61	1304.61	2.23	0	10	1.8
												R.HPDYSVVLLLR.L	656.377	1310.74	1310.73	2.99	0	37	0.0031
												K.AAFTECCQAADK.A	686.288	1370.56	1370.56	2.17	0	37	0.00078
												R.ETYGEMADCCAK.Q	717.772	1433.53	1433.53	2.71	0	19	0.022
												K.YICENQDSISSK.L	722.327	1442.64	1442.63	2.86	0	54	3.2e-05
												K.TCVADESAENCDK.S	749.794	1497.57	1497.57	2.25	0	8	0.43
												K.ADDKETCFAEEGK.K	500.55	1498.63	1498.62	2.71	1	36	0.0013
												K.VPQVSTPTLVEVSR.N	756.427	1510.84	1510.84	2.92	0	80	1.9e-07
												K.CCAAADPHECYAK.V	768.292	1534.57	1534.56	4.01	0	26
												K.CCAAADPHECYAK.V	776.805	1551.6	1551.59	3.17	0	-20	0.022
												K.KVPQVSTPTLVEVSR.N	820.476	1638.94	1638.93	3.98	1	54	2.9e-05
												K.QNCELFEQLGEYK.F	829.382	1656.75	1656.75	2.64	0	51	7.9e-05
												R.RPCFSALEVDETYVPK.E	637.651	1909.93	1909.92	2.94	0	49	0.00026
												K.VFDEFKPLVEEPQNLIK.Q	682.372	2044.09	2044.09	3.17	0	35	0.0044
												K.VHTECCHGDLLECADDR.A	696.287	2085.84	2085.83	4.02	0	34	0.0006
												R.LVRPEVDVMCTAFHDNEETFLK.K	889.428	2665.26	2665.25	4.54	0	27
44	Serum Albumin	Homo sapiens	28590	72385	6.04528	71246	5.92	63	10	6	0.1	K.LDELRDEGK.A	537.777	1073.54	1073.54	4.56	1	5	12
												K.CCTESLVNR.R	569.754	1137.49	1137.49	1.93	0	45	0.00029
												K.LVNEVTEFAK.T	575.313	1148.61	1148.61	3.92	0	22	0.11
												K.AAFTECCQAADK.A	686.27	1370.53	1370.52	1.78	0	33
												K.YICENQDSISSK.L	722.327	1442.64	1442.63	2.99	0	36	0.0018
												K.ADDKETCFAEEGK.K	500.551	1498.63	1498.62	4.11	1	23	0.023
15	NI
45	NI
16	Serum Albumin	Homo sapiens	3212456	72798.9	6.30142	68425	5.67	2741	425	45	0.71	K.LDELR.D	645.358	644.351	644.349	2.79	0	8	22
												K.AWAVAR.L	673.38	672.373	672.371	3.18	0	23	0.12
												K.ALVLIAF.A	746.484	745.477	745.474	4.11	0	36
												K.AACLLPK.L	772.442	771.434	771.431	3.88	0	21	0.45
												K.LVTDLTK.V	789.472	788.465	788.464	0.83	0	24	0.044
												K.AEFAEVSK.L	880.445	879.438	879.434	4.64	0	23	0.14
												K.YLYEIAR.R	927.497	926.49	926.486	4.07	0	13	1.4
												K.DDNPNLPR.L	940.451	939.444	939.441	3.03	0	21	0.21
												K.DLGEENFK.A	951.446	950.439	950.434	4.75	0	33	0.0066
												K.QTALVELVK.H	983.579	982.572	982.57	2.29	0	-42
												K.TYETTLEK.C	984.49	983.482	983.481	1.25	0	22	0.11
												K.QTALVELVK.H	500.807	999.6	999.596	3.32	0	49	0.00029
												K.LVAASQAALGL.-	507.305	1012.6	1012.59	3.87	0	51	0.00014
												K.SLHTLFGDK.L	509.273	1016.53	1016.53	2.86	0	36	0.008
												K.KYLYEIAR.R	528.3	1054.59	1054.58	3.92	1	17	0.4
												K.LDELRDEGK.A	537.776	1073.54	1073.54	2.84	1	11	2.8
												R.NECFLQHK.D	538.255	1074.49	1074.49	3	0	12	1
												K.CCTESLVNR.R	569.755	1137.49	1137.49	3.61	0	45	0.00021
												K.KLVAASQAALGL.-	571.352	1140.69	1140.69	3.37	1	42	0.0008
												K.LVNEVTEFAK.T	575.313	1148.61	1148.61	3.66	0	48	0.00029
												K.LVNEVTEFAK.T	582.321	1162.63	1162.62	3.69	0	-31
												R.FKDLGEENFK.A	613.809	1225.6	1225.6	5	1	31	0.024
												K.ECCEKPLLEK.S	653.316	1304.62	1304.61	4.68	0	16	0.43
												R.HPDYSVVLLLR.L	656.377	1310.74	1310.73	3.67	0	59	2.4e-05
												K.AVMDDFAAFVEK.C	671.823	1341.63	1341.63	3.75	0	-52	0.0001
												Y.FYAPELLFFAK.R	673.366	1344.72	1344.71	4.01	0	53
												K.AVMDDFAAFVEK.C	679.803	1357.59	1357.59	4.72	0	-32
												K.AVMDDFAAFVEK.C	679.821	1357.63	1357.62	2.98	0	61
												K.AAFTECCQAADK.A	686.289	1370.56	1370.56	2.48	0	44	0.00014
												K.AAFTECCQAADK.A	693.296	1384.58	1384.58	1.03	0	-31
												R.ETYGEMADCCAK.Q	717.772	1433.53	1433.53	2.79	0	45	5.4e-05
												K.YICENQDSISSK.L	722.307	1442.6	1442.6	0.67	0	-38
												K.YICENQDSISSK.L	722.328	1442.64	1442.63	4.19	0	43	0.00035
												R.RHPDYSVVLLLR.L	734.428	1466.84	1466.84	3.24	1	28	0.014
												K.TCVADESAENCDK.S	749.794	1497.57	1497.57	2.16	0	10	0.26
												K.ADDKETCFAEEGK.K	750.323	1498.63	1498.62	4.01	1	33	0.0027
												K.VPQVSTPTLVEVSR.N	756.428	1510.84	1510.84	4.05	0	61	1.5e-05
												K.CCAAADPHECYAK.V	768.292	1534.57	1534.56	3.31	0	38
												K.CCAAADPHECYAK.V	776.804	1551.59	1551.59	2.48	0	-29	0.0028
												K.DVFLGMFLYEYAR.R	820.376	1638.74	1638.74	-0.96	0	-26
												K.DVFLGMFLYEYAR.R	820.398	1638.78	1638.78	4.05	0	54
												K.KVPQVSTPTLVEVSR.N	820.475	1638.94	1638.93	3.16	1	57	1.5e-05
												K.QNCELFEQLGEYK.F	829.383	1656.75	1656.75	3.36	0	99	1.5e-09
												R.HPYFYAPELLFFAK.R	581.638	1741.89	1741.89	3.66	0	40	0.0019
												R.RHPYFYAPELLFFAK.R	633.671	1897.99	1897.99	2.27	1	48	0.00036
												R.RPCFSALEVDETYVPK.E	955.973	1909.93	1909.92	3.42	0	55	6.5e-05
												K.VFDEFKPLVEEPQNLIK.Q	682.358	2044.05	2044.05	0.41	0	-38
												K.VFDEFKPLVEEPQNLIK.Q	1023.05	2044.1	2044.09	3.51	0	62	8.6e-06
												K.VFDEFKPLVEEPQNLIK.Q	687.045	2058.11	2058.1	4.01	0	-24
												K.VFDEFKPLVEEPQNLIK.Q	687.045	2058.11	2058.1	4.37	0	-28
												K.VHTECCHGDLLECADDR.A	696.287	2085.84	2085.83	3.54	0	54	6.5e-06
												R.MPCAEDYLSVVLNQLCVLHEK.T	845.411	2533.21	2533.2	3.89	0	-36
												R.MPCAEDYLSVVLNQLCVLHEK.T	845.412	2533.21	2533.2	4.5	0	56
												R.LVRPEVDVMCTAFHDNEETFLK.K	889.428	2665.26	2665.25	4.31	0	37
												K.SHCIAEVENDEMPADLPSLAADFVESK.D	997.455	2989.34	2989.33	3.99	0	-55
												K.SHCIAEVENDEMPADLPSLAADFVESK.D	997.456	2989.35	2989.33	4.66	0	62
												K.SHCIAEVENDEMPADLPSLAADFVESK.D	997.463	2989.37	2989.37	-0.47	0	-61
												K.SHCIAEVENDEMPADLPSLAADFVESK.D	1002.13	3003.36	3003.35	3.65	0	-35
46	Serum albumin	Homo sapiens	28592	72798.9	6.30142	71316	6.05	549	84	26	0.47	K.AWAVAR.L	673.379	672.372	672.371	1.26	0	21	0.23
												K.AACLLPK.L	772.441	771.434	771.431	3.62	0	21	0.42
												K.LVTDLTK.V	789.473	788.466	788.464	1.37	0	16	0.36
												K.AEFAEVSK.L	880.443	879.436	879.434	2.67	0	28	0.037
												K.DDNPNLPR.L	940.451	939.444	939.441	3.19	0	18	0.46
												K.TYETTLEK.C	984.491	983.484	983.481	3.01	0	9	1.2
												K.QTALVELVK.H	500.807	999.6	999.596	3.19	0	32	0.017
												K.SLHTLFGDK.L	509.274	1016.53	1016.53	4.72	0	2	24
												K.LDELRDEGK.A	537.776	1073.54	1073.54	2.79	1	10	3.7
												R.NECFLQHK.D	538.255	1074.5	1074.49	4.34	0	16	0.4
												K.CCTESLVNR.R	569.754	1137.49	1137.49	2.07	0	46	0.00019
												K.LVNEVTEFAK.T	575.314	1148.61	1148.61	4.38	0	50	0.00019
												K.LVNEVTEFAK.T	582.322	1162.63	1162.62	4.86	0	-32
												R.FKDLGEENFK.A	613.809	1225.6	1225.6	4.77	1	2	20
												K.ECCEKPLLEK.S	653.314	1304.61	1304.61	2.2	0	26	0.044
												R.HPDYSVVLLLR.L	656.377	1310.74	1310.73	4.22	0	8	2.9
												K.AVMDDFAAFVEK.C	671.824	1341.63	1341.63	3.95	0	23	0.09
												K.AAFTECCQAADK.A	686.289	1370.56	1370.56	3.22	0	38	0.00084
												K.YICENQDSISSK.L	722.306	1442.6	1442.6	-1.25	0	-40
												K.YICENQDSISSK.L	722.327	1442.64	1442.63	2.54	0	60	7.6e-06
												K.TCVADESAENCDK.S	749.795	1497.58	1497.57	3.47	0	-19	0.027
												K.ADDKETCFAEEGK.K	750.322	1498.63	1498.62	3.51	1	39	0.00059
												K.TCVADESAENCDK.S	756.804	1511.59	1511.59	4.01	0	28
												K.CCAAADPHECYAK.V	768.292	1534.57	1534.56	3.03	0	49
												K.CCAAADPHECYAK.V	776.805	1551.6	1551.59	3.37	0	-14	0.076
												K.KVPQVSTPTLVEVSR.N	547.319	1638.94	1638.93	3.63	1	13	0.37
												K.VPQVSTPTLVEVSR.N	547.32	1638.94	1638.94	-2.54	0	28
												R.RPCFSALEVDETYVPK.E	637.651	1909.93	1909.92	3.71	0	50	0.00025
												K.VFDEFKPLVEEPQNLIK.Q	682.359	2044.06	2044.05	1.9	0	38
												K.VFDEFKPLVEEPQNLIK.Q	682.372	2044.09	2044.09	3.26	0	-36	0.0034
												K.VHTECCHGDLLECADDR.A	696.286	2085.84	2085.83	2.51	0	42	0.0001
												R.LVRPEVDVMCTAFHDNEETFLK.K	667.322	2665.26	2665.25	3.36	0	34
17	Elongation factor 2	Homo sapiens	4503483	103418	6.99679	96246	6.41	675	67	30	0.36	K.AGIIASAR.A	758.455	757.447	757.445	3.61	0	23	0.44
												R.FYAFGR.V	760.379	759.372	759.37	2.3	0	11	0.73
												K.NPADLPK.L	768.39	767.383	767.381	1.64	0	29
												N.ILTDITK.G	803.49	802.483	802.48	3.17	0	27
												K.SDPVVSYR.E	922.465	921.458	921.456	2.48	0	20	0.23
												R.GGGQIIPTAR.R	969.549	968.542	968.54	1.23	0	7	3.6
												K.GEGQLGPAER.A	507.255	1012.5	1012.49	2.72	0	52	0.00014
												K.GVQYLNEIK.D	532.294	1062.57	1062.57	2.04	0	32	0.027
												M.VNFTVDQIR.A	546.297	1090.58	1090.58	2.28	0	62	1.9e-05
												R.IMGPNYTPGK.K	547.269	1092.52	1092.53	-2.88	0	33
												K.VFDAIMNFK.K	550.778	1099.54	1099.54	4.62	0	44
												R.VFSGLVSTGLK.V	554.326	1106.64	1106.63	4.06	0	86	2.1e-08
												K.STLTDSLVCK.A	562.285	1122.56	1122.56	-2.34	0	59	2.6e-05
												R.VFSGLVSTGLK.V	570.321	1138.63	1138.62	2.61	0	-26
												K.TGTITTFEHAH.N	607.795	1213.58	1213.57	2.32	0	47
												K.EGALCEENMR.G	612.754	1223.49	1223.49	2.42	0	38
												K.EDLYLKPIQR.T	637.861	1273.71	1273.7	3.08	0	39	0.0013
												R.NMSVIAHVDHGK.S	662.33	1322.64	1322.64	3.53	0	56
												K.EGIPALDNFLDK.L	666.349	1330.68	1330.68	4.81	0	52	0.00015
												N.IVGLVGVDQFLVK.T	693.923	1385.83	1385.83	2.6	0	40
												K.KEDLYLKPIQR.T	701.926	1401.84	1401.83	1.87	1	40
												K.DLEEDHACIPIK.K	720.348	1438.68	1438.68	4.07	0	43	0.00092
												R.TFCQLILDPIFK.V	747.902	1493.79	1493.8	-4.5	0	26	0.05
												K.ARPFPDGLAEDIDK.G	772.394	1542.77	1542.77	4.16	0	19	0.25
												R.ETVSEESNVLCLSK.S	797.888	1593.76	1593.76	3.88	0	51	0.00017
												K.TGTITTFEHAHNMR.V	544.594	1630.76	1630.75	4.3	0	30
												K.AYLPVNESFGFTADLR.S	900.453	1798.89	1798.89	1.43	0	81	1.4e-07
												R.GHVFEESQVAGTPMFVVK.A	989.488	1976.96	1976.97	-2.76	0	-34
												R.GHVFEESQVAGTPMFVVK.A	660.01	1977.01	1977	3.44	0	51
												K.STAISLFYELSENDLNFIK.Q	1102.56	2203.11	2203.1	0.11	0	75	5.2e-07
												R.LMEPIYLVEIQCPEQVVGGIYGVLNR.K	1002.51	3004.5	3004.5	-2.51	0	28
												R.LMEPIYLVEIQCPEQVVGGIYGVLNR.K	1002.52	3004.54	3004.54	0.76	0	-26
47	Elongation factor 2	Homo sapiens	4503483	103418	6.99679	96246	6.41	14337	996	72	0.6	R.CITIK.S	634.361	633.354	633.352	3.47	0	11	2.4
												K.LWGDR.Y	646.334	645.327	645.323	4.77	0	9	2.8
												K.NPADLPK.L	754.413	753.405	753.402	4.35	0	47	0.00038
												K.AGIIASAR.A	758.454	757.447	757.445	3	0	19	1
												R.FYAFGR.V	760.38	759.373	759.37	3.54	0	12	3.3
												N.ILTDITK.G	803.491	802.484	802.48	4.42	0	36
												R.TILMMGR.Y	821.44	820.433	820.43	3.71	0	31	0.018
												L.ILDPIFK.V	845.515	844.508	844.506	2.72	0	25
												K.FSVSPVVR.V	890.513	889.506	889.502	4.16	0	16	0.46
												R.YFDPANGK.F	911.429	910.421	910.418	3.25	0	31	0.009
												K.SDPVVSYR.E	922.466	921.459	921.456	3.65	0	29	0.031
												R.GGGQIIPTAR.R	969.552	968.545	968.54	4.98	0	19	0.19
												K.GEGQLGPAER.A	514.263	1026.51	1026.51	2.7	0	48
												K.GPLMMYISK.M	528.269	1054.52	1054.52	3.17	0	37
												K.GPLMMYISK.M	528.269	1054.52	1054.52	3.97	0	-29
												M.SVIAHVDHGK.S	531.79	1061.57	1061.56	3.63	0	48
												K.GVQYLNEIK.D	532.294	1062.57	1062.57	3.22	0	37	0.0043
												K.QFAEMYVAK.F	1069.51	1068.5	1068.49	3.2	0	-45
												K.GPLMMYISK.M	536.266	1070.52	1070.51	3.65	0	-24
												R.IMGPNYTPGK.K	539.275	1076.54	1076.53	3.78	0	41	0.0018
												K.VFDAIMNFK.K	542.78	1083.55	1083.54	3.2	0	-50	0.00021
												K.QFAEMYVAK.F	543.77	1085.53	1085.52	3.9	0	45	0.00048
												M.VNFTVDQIR.A	546.298	1090.58	1090.58	4.53	0	53	0.00015
												R.IMGPNYTPGK.K	547.274	1092.53	1092.53	4.81	0	-31
												K.VFDAIMNFK.K	1100.55	1099.54	1099.54	2.11	0	57
												K.VFDAIMNFK.K	550.778	1099.54	1099.54	4.07	0	-35
												R.VFSGLVSTGLK.V	554.326	1106.64	1106.63	4.2	0	85	2.6e-08
												K.STLTDSLVCK.A	562.289	1122.56	1122.56	3.64	0	56	5.1e-05
												K.YEWDVAEAR.K	569.763	1137.51	1137.51	2.45	0	63	4e-06
												M.VNFTVDQIR.A	574.809	1147.6	1147.6	3.53	0	-32
												K.YEWDVAEAR.K	576.771	1151.53	1151.52	2.62	0	-35
												K.EGALCEENMR.G	595.753	1189.49	1189.49	4.96	0	-43
												K.EGALCEENMR.G	604.757	1207.5	1207.5	3.06	0	55	7.6e-06
												K.TGTITTFEHAH.N	607.796	1213.58	1213.57	3.7	0	41
												-.MVNFTVDQIR.A	611.818	1221.62	1221.62	2.83	0	31	0.017
												K.EGALCEENMR.G	612.754	1223.49	1223.49	2.6	0	-32
												K.EGALCEENMR.G	612.755	1223.5	1223.49	4.31	0	-27
												K.EDLYLKPIQR.T	637.844	1273.67	1273.67	4.85	0	46
												K.EDLYLKPIQR.T	637.861	1273.71	1273.7	3.4	0	-39	0.0012
												R.NMSVIAHVDHGK.S	654.314	1306.61	1306.61	4.18	0	66
												R.NMSVIAHVDHGK.S	654.332	1306.65	1306.65	3.64	0	-60	2.2e-05
												K.DSVVAGFQWATK.E	654.817	1307.62	1307.61	3.23	0	90
												K.DSVVAGFQWATK.E	654.836	1307.66	1307.65	4.97	0	-72	1.7e-06
												K.EGIPALDNFLDK.L	657.344	1312.67	1312.67	4.91	0	-31
												R.PFPDGLAEDIDK.G	658.824	1315.63	1315.63	2.96	0	57
												R.NMSVIAHVDHGK.S	662.312	1322.61	1322.6	4.33	0	-30
												R.NMSVIAHVDHGK.S	662.33	1322.65	1322.64	4.16	0	-64
												R.NMSVIAHVDHGK.S	662.33	1322.65	1322.64	4.43	0	-47
												K.EGIPALDNFLDK.L	666.33	1330.64	1330.64	3.41	0	-38
												K.EGIPALDNFLDK.L	666.348	1330.68	1330.68	3.76	0	64	9.2e-06
												R.NMSVIAHVDHGK.S	675.836	1349.66	1349.65	4.71	0	-32
												R.CLYASVLTAQPR.L	681.351	1360.69	1360.68	4.62	0	-43
												R.NMSVIAHVDHGK.S	682.844	1363.67	1363.67	4.54	0	-48
												R.CLYASVLTAQPR.L	689.863	1377.71	1377.71	3.45	0	61	2.4e-05
												R.CLYASVLTAQPR.L	690.356	1378.7	1378.69	4.56	0	-42
												N.IVGLVGVDQFLVK.T	693.925	1385.83	1385.83	4.55	0	101
												R.YVEPIEDVPCGN.I	696.313	1390.61	1390.61	3.29	0	69
												K.KEDLYLKPIQR.T	701.909	1401.8	1401.8	3.29	1	59	1.1e-05
												K.EDLYLKPIQR.T	701.91	1401.81	1401.81	-3.5	0	-30
												M.ITIHLPSPVTAQK.Y	702.917	1403.82	1403.81	3.59	0	56
												R.VFSGLVSTGLKVR.I	710.422	1418.83	1418.82	3.34	1	70
												K.EGIPALDNFLDKL.-	713.885	1425.76	1425.75	3.87	1	51
												K.DLEEDHACIPIK.K	720.328	1438.64	1438.64	0.51	0	-72
												K.DLEEDHACIPIK.K	720.348	1438.68	1438.68	3.93	0	74	7.2e-07
												K.EGIPALDNFLDKL.-	722.89	1443.77	1443.76	2.82	1	-4	8.3
												R.KIWCFGPDGTGPN.I	724.837	1447.66	1447.66	3.05	1	68
												K.DLEEDHACIPIK.K	727.356	1452.7	1452.69	3.5	0	-46
												K.DLEEDHACIPIK.K	727.356	1452.7	1452.69	3.91	0	-36
												K.DLEEDHACIPIK.K	727.356	1452.7	1452.69	4.46	0	-39
												K.DLEEDHACIPIK.K	727.356	1452.7	1452.69	4.5	0	-54
												K.DLEEDHACIPIK.K	734.365	1466.71	1466.71	4.8	0	-66
												R.GHVFEESQVAGTPM.F	744.846	1487.68	1487.67	4.47	0	61
												R.TFCQLILDPIFK.V	747.887	1493.76	1493.76	0.15	0	62
												R.TFCQLILDPIFK.V	747.908	1493.8	1493.8	4.75	0	-53	8.9e-05
												K.ARPFPDGLAEDIDK.G	772.372	1542.73	1542.73	-1.1	0	-73
												K.ARPFPDGLAEDIDK.G	772.393	1542.77	1542.77	2.79	0	77	3.6e-07
												K.ARPFPDGLAEDIDK.G	779.402	1556.79	1556.78	3.41	0	-51
												K.DLEEDHACIPIKK.S	784.396	1566.78	1566.77	3.71	1	29	0.027
												R.ETVSEESNVLCLSK.S	788.882	1575.75	1575.74	2.72	0	-56
												R.ETVSEESNVLCLSK.S	797.863	1593.71	1593.72	-4.62	0	104
												R.ETVSEESNVLCLSK.S	797.888	1593.76	1593.76	3.2	0	-97	4.6e-09
												R.ETVSEESNVLCLSK.S	804.895	1607.78	1607.77	2.91	0	-79
												R.ETVSEESNVLCLSK.S	804.896	1607.78	1607.77	3.43	0	-83
												R.ETVSEESNVLCLSK.S	804.896	1607.78	1607.77	3.92	0	-29
												K.TGTITTFEHAHNMR.V	808.389	1614.76	1614.76	3.16	0	82	6e-08
												K.TGTITTFEHAHNMR.V	816.385	1630.76	1630.75	2.44	0	-53
												C.FGPDGTGPNILTDITK.G	823.428	1644.84	1644.84	3.68	0	66
												K.LDSEDKDKEGKPLLK.A	591.321	1770.94	1770.94	3.33	2	56
												K.AYLPVNESFGFTADLR.S	900.454	1798.89	1798.89	2.26	0	102	1.2e-09
												R.PFPDGLAEDIDKGEVSAR.Q	958.477	1914.94	1914.93	4.09	1	103
												K.STLTDSLVCKAGIIASAR.A	640.68	1919.02	1919.01	2.04	1	25
												R.GHVFEESQVAGTPMFVVK.A	654.649	1960.93	1960.94	-4.51	0	-61
												R.GHVFEESQVAGTPMFVVK.A	981.497	1960.98	1960.97	4.38	0	101	1.8e-09
												R.GHVFEESQVAGTPMFVVK.A	988.504	1974.99	1974.99	3.14	0	-90
												R.GHVFEESQVAGTPMFVVK.A	659.981	1976.92	1976.93	-4.79	0	-61
												R.GHVFEESQVAGTPMFVVK.A	659.982	1976.92	1976.93	-2.79	0	-42
												R.GHVFEESQVAGTPMFVVK.A	989.493	1976.97	1976.97	2.62	0	-95
												R.GHVFEESQVAGTPMFVVK.A	989.495	1976.98	1976.97	4.71	0	-65
												R.CELLYEGPPDDEAAMGIK.S	1004.46	2006.91	2006.9	4.37	0	105	2.1e-10
												R.CELLYEGPPDDEAAMGIK.S	1011.47	2020.92	2020.91	4.72	0	-80
												R.CELLYEGPPDDEAAMGIK.S	1011.47	2020.92	2020.91	4.85	0	-57
												R.CELLYEGPPDDEAAMGIK.S	1012.46	2022.9	2022.89	3.69	0	-88
												R.CELLYEGPPDDEAAMGIK.S	1019.46	2036.91	2036.91	2.38	0	-31
												R.CELLYEGPPDDEAAMGIK.S	1019.47	2036.92	2036.91	4.71	0	-36
												K.IWCFGPDGTGPNILTDITK.G	1053	2103.99	2103.99	-1.32	0	-64
												K.IWCFGPDGTGPNILTDITK.G	1053.03	2104.04	2104.03	4.5	0	98	2.3e-09
												K.ARPFPDGLAEDIDKGEVSAR.Q	536.514	2142.03	2142.03	-2.6	1	-66
												K.ARPFPDGLAEDIDKGEVSAR.Q	715.033	2142.08	2142.07	3.37	1	80	1.8e-07
												R.ALLELQLEPEELYQTFQR.I	1110.58	2219.15	2219.15	1.93	0	51	0.00011
												R.ALLELQLEPEELYQTFQR.I	1110.59	2219.17	2219.18	-4.46	0	-30
												R.WLPAGDALLQMITIHLPSPVTAQK.Y	867.468	2599.38	2599.38	-0.85	0	-43
												R.WLPAGDALLQMITIHLPSPVTAQK.Y	867.485	2599.43	2599.42	4.78	0	105	1.3e-10
												R.WLPAGDALLQMITIHLPSPVTAQK.Y	867.488	2599.44	2599.46	-4.97	0	-48
												R.WLPAGDALLQMITIHLPSPVTAQK.Y	867.49	2599.45	2599.46	-3.46	0	-69
												R.WLPAGDALLQMITIHLPSPVTAQK.Y	872.816	2615.43	2615.41	4.51	0	-60
												R.WLPAGDALLQMITIHLPSPVTAQK.Y	872.82	2615.44	2615.45	-4.64	0	-30
												R.YVEPIEDVPCGNIVGLVGVDQFLVK.T	920.487	2758.44	2758.43	4.61	0	27	0.014
												R.LMEPIYLVEIQCPEQVVGGIYGVLNR.K	997.202	2988.58	2988.58	0.4	0	-56
												R.LMEPIYLVEIQCPEQVVGGIYGVLNR.K	1002.53	3004.55	3004.54	4.83	0	-39
												R.LMEPIYLVEIQCPEQVVGGIYGVLNR.K	1002.53	3004.57	3004.58	-1.91	0	64
												R.SNTGGQAFPQCVFDHWQILPGDPFDNSSR.P	1093.17	3276.48	3276.47	3.68	0	54
18	NI
48	ACSL1 protein (long-chain-fatty-acid--CoA ligase)	Homo sapiens	20072835	74675.3	6.98875	60800	7.18	587	46	14	0.26	K.LLLEGVENK.L	507.798	1013.58	1013.58	4.8	0	38	0.003
												R.CGVEVTSMK.A	513.735	1025.46	1025.45	3.31	0	49
												K.IGFFQGDIR.L	526.781	1051.55	1051.55	2.77	0	63	1.3e-05
												R.IFGQANTTLK.R	546.808	1091.6	1091.6	4.43	0	23	0.16
												K.GPNVFQGYLK.D	561.803	1121.59	1121.59	4.95	0	10	2.8
												K.DGWLHTGDIGK.W	599.798	1197.58	1197.58	3.23	0	19	0.19
												K.LAQGEYIAPEK.I	609.823	1217.63	1217.63	2.43	0	45	0.00084
												R.NIVSDCSAFVK.A	620.308	1238.6	1238.6	3.23	0	44	0.00062
												K.DSGLKPFEQVK.G	624.338	1246.66	1246.66	4.57	0	24	0.13
												R.SQIDDLYSTIK.V	641.833	1281.65	1281.65	4.72	0	29	0.029
												R.GFEGSFEELCR.N	665.794	1329.57	1329.57	4.99	0	66	2.2e-06
												K.VLQPTVFPVVPR.L	676.411	1350.81	1350.8	3.16	0	64	4.5e-07
												R.SQIDDLYSTIKV.-	691.367	1380.72	1380.71	3.81	1	11	1.5
												R.LMVTGAAPVSATVLTFLR.A	932.028	1862.04	1862.03	4.51	0	48
19	Phosphoenolpyruvate carboxykinase (GTP)	Homo sapiens	1403050	68100.4	6.90032	71451	7.57	142	4	3	0.05	R.FCAPAR.Q	721.342	720.335	720.338	-3.46	0	2	8.8
												K.TLIGHVPDQR.E	568.317	1134.62	1134.61	4.4	0	46	0.00074
												R.LGTPVLQALGDGDFVK.C	815.448	1628.88	1628.88	2.06	0	77	4.4e-07
49	Phosphoenolpyruvate carboxykinase 2 (mitochondrial)	Homo sapiens	12655193	68100.4	6.90032	71452	7.57	189	23	17	0.25	R.FPGCMQGR.T	476.711	951.408	951.405	2.29	0	5	1.7
												L.ILGITSPAGK.K	478.793	955.572	955.57	1.4	0	33
												R.DFVEHSAR.L	480.731	959.448	959.446	1.88	0	33	0.0052
												R.DFVEHSAR.L	487.739	973.463	973.462	0.89	0	-25
												K.TVIVTPSQR.D	500.795	999.575	999.571	3.74	0	30	0.036
												K.TVIVTPSQR.D	501.286	1000.56	1000.56	1.96	0	-30
												R.HGVFVGSAMR.S	515.767	1029.52	1029.52	1.83	0	27
												K.EGALDLSGLR.A	515.782	1029.55	1029.55	2.89	0	53	0.00024
												R.HGVFVGSAMR.S	530.771	1059.53	1059.53	-0.1	0	-25	0.079
												R.DTVPLPPGGAR.G	540.298	1078.58	1078.58	3.62	0	17	0.72
												K.DFWEQEVR.D	554.758	1107.5	1107.5	2.73	0	31	0.011
												K.YNNCWLAR.T	564.749	1127.48	1127.48	0.74	0	35
												K.TLIGHVPDQR.E	568.316	1134.62	1134.61	1.86	0	35	0.0085
												L.TEQVNQDLPK.E	586.302	1170.59	1170.59	1.39	0	30
												R.YVAAAFPSACGK.T	621.795	1241.58	1241.58	0.98	0	34
												R.VLSGDLGQLPTGIR.D	713.409	1424.8	1424.8	3.55	0	72	8.1e-07
												R.VESKTVIVTPSQR.D	481.945	1442.81	1442.81	2.82	1	19	0.13
												K.VECVGDDIAWMR.F	741.822	1481.63	1481.63	0.9	0	25
												R.SYLTEQVNQDLPK.E	767.893	1533.77	1533.77	3.07	0	68	1e-05
												R.SYLTEQVNQDLPK.E	768.384	1534.75	1534.75	1.24	0	-34
												R.IGVQLTDSAYVVASMR.I	863.448	1724.88	1724.88	3.37	0	53
20	Phosphoenolpyruvate carboxykinase (GTP), mitochondrial isoform 1	Homo sapiens	12655193	67781.1	7.10129	71452	7.57	1201	61	15	0.24	K.GAQLPR.I	641.375	640.368	640.366	3.46	0	25	0.076
												R.FCAPAR.Q	721.347	720.34	720.338	3.26	0	6	6.3
												R.AIDTTQLF.S	908.475	907.467	907.465	2.51	0	25
												R.ETPIGLVPK.E	935.56	934.553	934.549	4.07	0	47
												R.ETPIGLVPK.E	953.57	952.563	952.559	3.78	0	-25	0.008
												K.TVIVTPSQR.D	500.791	999.568	999.571	-3.68	0	23	0.17
												K.EGALDLSGLR.A	515.782	1029.55	1029.55	4.06	0	65	1.6e-05
												R.DTVPLPPGGAR.G	540.297	1078.58	1078.58	2.99	0	20	0.37
												K.TLIGHVPDQR.E	568.317	1134.62	1134.61	4.64	0	49	0.00036
												R.YVAAAFPSACGK.T	621.302	1240.59	1240.59	-1.41	0	33	0.01
												K.EVLAELEALER.R	627.34	1252.67	1252.67	-0.01	0	-41
												K.EVLAELEALER.R	636.347	1270.68	1270.68	2.56	0	76	3.6e-07
												R.AIDTTQLFSLPK.D	667.372	1332.73	1332.73	0.63	0	81	1.3e-07
												R.AIDTTQLFSLPK.D	667.387	1332.76	1332.77	-4.89	0	-79
												R.VLSGDLGQLPTGIR.D	713.409	1424.8	1424.8	2.9	0	93	6.5e-09
												R.VLSGDLGQLPTGIR.D	713.426	1424.84	1424.84	1.94	0	-66
												R.SYLTEQVNQDLPK.E	767.894	1533.77	1533.77	4.11	0	63	2.9e-05
												R.SYLTEQVNQDLPK.E	767.907	1533.8	1533.8	-2.59	0	-46
												R.LGTPVLQALGDGDFVK.C	815.443	1628.87	1628.88	-3.83	0	90	2.4e-08
												R.LGTPVLQALGDGDFVK.C	815.466	1628.92	1628.91	2.5	0	-89
												R.LGTPVLQALGDGDFVK.C	831.437	1660.86	1660.87	-4.9	0	-45
												R.EIISFGSGYGGNSLLGK.K	849.94	1697.87	1697.86	1.61	0	67	5.2e-06
40	NI
21	Fascin	Homo sapiens	4507115	56269.6	6.69936	55123	6.84	61	6	5	0.09	R.YFGGTEDR.L	944.414	943.407	943.404	3.44	0	18	0.11
												K.VTGTLDANR.S	946.499	945.491	945.488	3.56	0	19	0.54
												R.PADEIAVDR.D	985.499	984.492	984.488	4.03	0	37
												R.FLIVAHDDGR.W	571.802	1141.59	1141.59	1.98	0	50	0.0002
												K.LINRPIIVFR.G	620.9	1239.79	1239.78	3.43	0	30	0.0028
51	Fascin	Homo sapiens	4507115	56269.6	6.69936	55123	6.84	11324	770	31	0.62	R.YLAADK.D	680.364	679.357	679.354	3.77	0	20	0.38
												K.VNASASSLK.K	876.482	875.475	875.471	4.1	0	30	0.032
												R.YFGGTEDR.L	944.416	943.408	943.404	5	0	21	0.039
												R.PADEIAVDR.D	985.5	984.492	984.488	4.83	0	52
												Q.VVLQAANER.N	500.284	998.554	998.551	3.03	0	32
												R.GEHGFIGCR.K	516.739	1031.46	1031.46	3.41	0	34	0.0038
												R.YSVQTADHR.F	538.761	1075.51	1075.5	2.44	0	67	4.2e-06
												R.WSLQSEAHR.R	557.277	1112.54	1112.54	1.86	0	69	2.1e-06
												R.WSLQSEAHR.R	565.275	1128.54	1128.53	3.73	0	-43
												R.FLIVAHDDGR.W	571.803	1141.59	1141.59	2.93	0	63	9.4e-06
												K.YLTAEAFGFK.V	573.779	1145.54	1145.54	3.91	0	-54
												K.YLTAEAFGFK.V	573.797	1145.58	1145.58	3.44	0	60	5e-05
												K.YLTAEAFGFK.V	580.805	1159.6	1159.59	3.63	0	-26
												R.LVARPEPATGY.T	587.319	1172.62	1172.62	3.62	0	28
												R.YLAPSGPSGTLK.A	595.808	1189.6	1189.6	2.85	0	-40
												R.YLAPSGPSGTLK.A	595.826	1189.64	1189.63	3.3	0	46	0.0006
												C.AQVVLQAANER.N	599.832	1197.65	1197.65	2.1	0	26
												K.LINRPIIVFR.G	620.9	1239.78	1239.78	2.44	0	44	3.8e-05
												R.PEPATGYTLEFR.S	690.845	1379.68	1379.67	2.94	0	76
												F.QLEFNDGAYNIK.D	706.348	1410.68	1410.68	2.86	0	67
												K.WSVHIAMHPQVN.I	709.857	1417.7	1417.69	4.28	0	30
												R.LSCFAQTVSPAEK.W	719.357	1436.7	1436.7	1.95	0	85	6.3e-08
												R.LSCFAQTVSPAEK.W	726.366	1450.72	1450.71	2.81	0	-43
												R.LSCFAQTVSPAEK.W	726.366	1450.72	1450.71	3.52	0	-69
												R.LSCFAQTVSPAEK.W	727.356	1452.7	1452.69	4.23	0	-25
												K.NASCYFDIEWR.D	730.819	1459.62	1459.62	3.07	0	63	2e-06
												A.SVETAGDSELFLMK.L	763.876	1525.74	1525.73	3.1	0	33
												K.ASAETVDPASLWEY.-	769.856	1537.7	1537.69	2.86	0	44	0.00044
												K.YWTLTATGGVQSTASSK.N	879.419	1756.82	1756.83	-1.41	0	-85
												K.YWTLTATGGVQSTASSK.N	879.442	1756.87	1756.86	3.35	0	116	5.1e-11
												R.LVARPEPATGYTLEFR.S	910.492	1818.97	1818.96	3.86	0	74	4.3e-07
												R.DVPWGVDSLITLAFQDQR.Y	1030.53	2059.05	2059.04	4.85	0	86	3.6e-08
												K.NGQLAASVETAGDSELFLMK.L	1041.51	2081.01	2081	4.96	0	54
												K.NGQLAASVETAGDSELFLMK.L	1042.01	2082.01	2082.02	-3.78	0	-35
												R.DVPWGVDSLITLAFQDQR.Y	1045.51	2089.01	2089.01	1.03	0	-41
												R.DVPWGVDSLITLAFQDQR.Y	1046.52	2091.03	2091.03	3.27	0	-84
												R.SSYDVFQLEFNDGAYNIK.D	1055.5	2108.98	2108.97	4.63	0	97	2.6e-09
												R.SSYDVFQLEFNDGAYNIK.D	1062.5	2122.99	2122.98	3.96	0	-93
												K.WSVHIAMHPQVNIYSVTR.K	535.281	2137.09	2137.09	2.41	0	-14	0.6
												K.WSVHIAMHPQVNIYSVTR.K	539.28	2153.09	2153.08	2.84	0	28
												K.QIWTLEQPPDEAGSAAVCLR.S	1121.06	2240.1	2240.09	4.1	0	79	1.7e-07
												M.TANGTAEAVQIQFGLINCGNK.Y	1125.05	2248.09	2248.09	0.67	0	100
												K.DELFALEQSCAQVVLQAANER.N	797.728	2390.16	2390.15	3.06	0	70	1.5e-06
												K.DELFALEQSCAQVVLQAANER.N	1196.1	2390.18	2390.19	-4.57	0	-56
	Glutamate dehydrogenase 1, mitochondrial precursor	Homo sapiens	4885281	56269.6	6.69936	61701	7.66	417	95	21	0.41	K.IFLER.N	677.4	676.393	676.391	2.96	0	9	3.1
												K.LVEDLR.T	744.427	743.42	743.418	2.9	0	9	8.5
												K.ELEDFK.L	780.381	779.374	779.37	4.62	0	25	0.049
												R.FTMELAK.K	839.437	838.43	838.426	4.78	0	6	6.9
												K.YNLGLDLR.T	963.53	962.523	962.519	4.53	0	19	0.46
												K.MVEGFFDR.G	500.733	999.451	999.448	2.46	0	-26	0.016
												K.MVEGFFDR.G	508.73	1015.45	1015.44	1.88	0	29
												K.PISQGGIHGR.I	511.281	1020.55	1020.55	1.85	0	36
												K.NLNHVSYGR.L	530.272	1058.53	1058.53	2.85	0	35	0.0066
												K.VYNEAGVTFT.-	1100.53	1099.52	1099.52	2.34	0	35	0.0048
												K.LQHGSILGFPK.A	598.845	1195.67	1195.67	2.79	0	48	0.00019
												K.CAVVDVPFGGAK.A	601.799	1201.58	1201.58	2.32	0	-36
												K.CAVVDVPFGGAK.A	610.313	1218.61	1218.61	3.54	0	42	0.0016
												R.YSTDVSVDEVK.A	621.301	1240.59	1240.58	3.79	0	37	0.0023
												C.NHVLSLSFPIR.R	641.869	1281.72	1281.72	2.71	0	41
												R.DDGSWEVIEGYR.A	713.32	1424.62	1424.62	2.86	0	45	0.00016
												K.DIVHSGLAYTMER.S	746.369	1490.72	1490.72	3.55	0	-40	0.002
												K.DIVHSGLAYTMER.S	754.367	1506.72	1506.71	3.46	0	-26
												K.DIVHSGLAYTMER.S	754.367	1506.72	1506.71	3.77	0	48
												K.IIAEGANGPTTPEADK.I	792.893	1583.77	1583.77	2.71	0	77
												K.HGGTIPIVPTAEFQDR.I	869.453	1736.89	1736.88	4.24	0	68	3.3e-06
												K.TFVVQGFGNVGLHSMR.Y	583.636	1747.89	1747.88	2.42	0	6	4.8
												R.IIKPCNHVLSLSFPIR.R	632.018	1893.03	1893.03	2.07	0	40
												R.IIKPCNHVLSLSFPIR.R	632.031	1893.07	1893.07	2.47	0	-26	0.011
												K.GFIGPGIDVPAPDMSTGER.E	966.465	1930.92	1930.91	2.89	0	-37
												K.GFIGPGIDVPAPDMSTGER.E	966.465	1930.92	1930.91	3.2	0	73
												K.CIAVGESDGSIWNPDGIDPK.E	1065.5	2128.98	2128.97	3.32	0	20	0.098
22	Fascin	Homo sapiens	4507115	56171.8	6.93248	55123	6.84	1678	98	23	0.53	R.YAHLSAR.P	817.435	816.427	816.424	3.95	0	32
												K.VNASASSLK.K	876.482	875.475	875.471	4.45	0	36	0.0086
												R.EVPGPDCR.F	929.419	928.412	928.407	4.78	0	16	0.18
												R.YFGGTEDR.L	944.414	943.407	943.404	3.15	0	15	0.21
												K.VTGTLDANR.S	946.497	945.49	945.488	1.9	0	24	0.15
												R.PADEIAVDR.D	985.496	984.489	984.488	1.26	0	51
												R.GEHGFIGCR.K	1032.47	1031.47	1031.46	4.38	0	30	0.0099
												R.WSLQSEAHR.R	557.278	1112.54	1112.54	4.77	0	62	1.2e-05
												R.FLIVAHDDGR.W	571.803	1141.59	1141.59	2.26	0	65	6.9e-06
												R.WSLQSEAHR.R	572.265	1142.52	1142.51	4.31	0	-58
												K.YLTAEAFGFK.V	573.797	1145.58	1145.58	2.5	0	48	0.0008
												R.LVARPEPATGY.T	587.318	1172.62	1172.62	2.44	0	40
												R.YLAPSGPSGTLK.A	595.826	1189.64	1189.63	2.35	0	35	0.0085
												K.LINRPIIVFR.G	620.899	1239.78	1239.78	0.9	0	36	0.00028
												R.LSCFAQTVSPAEK.W	719.356	1436.7	1436.7	1.08	0	74	7.1e-07
												R.LSCFAQTVSPAEK.W	726.367	1450.72	1450.71	4.1	0	-58
												K.ASAETVDPASLWEY.-	769.857	1537.7	1537.69	3.32	0	25	0.042
												R.YLAADKDGNVTCER.E	537.91	1610.71	1610.7	4.6	1	40
												K.YWTLTATGGVQSTASSK.N	879.42	1756.83	1756.83	-1.04	0	-64
												K.YWTLTATGGVQSTASSK.N	879.441	1756.87	1756.86	2.58	0	74	7.2e-07
												R.LVARPEPATGYTLEFR.S	910.492	1818.97	1818.96	3.37	0	69	1.5e-06
												R.DVPWGVDSLITLAFQDQR.Y	687.355	2059.04	2059.04	3.32	0	-30	0.014
												R.DVPWGVDSLITLAFQDQR.Y	1030.54	2059.07	2059.07	-1.65	0	114
												R.DVPWGVDSLITLAFQDQR.Y	692.683	2075.03	2075.03	-2.04	0	-29
												K.NGQLAASVETAGDSELFLMK.L	1041.51	2081	2081	2.54	0	64
												K.NGQLAASVETAGDSELFLMK.L	1042.01	2082.01	2082.02	-3.2	0	-31
												R.SSYDVFQLEFNDGAYNIK.D	1055.5	2108.98	2108.97	4.45	0	95	3.7e-09
												R.SSYDVFQLEFNDGAYNIK.D	1062.5	2122.99	2122.98	3.66	0	-57
												K.DELFALEQSCAQVVLQAANER.N	1196.09	2390.16	2390.15	1.14	0	95	5e-09
												K.VGKDELFALEQSCAQVVLQAANER.N	892.456	2674.35	2674.34	3.04	1	82	5.9e-08
	Glutamate dehydrogenase 1, mitochondrial precursor	Homo sapiens	4885281	56171.8	6.93248	61701	7.66	96	7	4	0.1	K.NLNHVSYGR.L	530.272	1058.53	1058.53	4.16	0	27	0.022
												R.TAAYVNAIEK.V	540.291	1078.57	1078.57	1.97	0	22	0.16
												K.LQHGSILGFPK.A	598.846	1195.68	1195.67	4.86	0	38	0.0026
												K.IIAEGANGPTTPEADK.I	792.402	1582.79	1582.78	4.09	0	73	7.4e-07
												K.IIAEGANGPTTPEADK.I	792.891	1583.77	1583.77	0.14	0	-48
52	Fascin	Homo sapiens	4507115	56171.8	6.93248	55123	6.84	9861	593	37	0.74	K.FVTSK.K	581.33	580.323	580.322	1.46	0	12	2.8
												R.YLAADK.D	680.364	679.356	679.354	3.24	0	24	0.18
												K.GDHAGVLK.A	796.434	795.427	795.424	3.23	0	27	0.039
												K.VNASASSLK.K	876.482	875.475	875.471	3.81	0	26	0.084
												R.YFGGTEDR.L	944.415	943.407	943.404	4.1	0	15	0.21
												K.VTGTLDANR.S	946.5	945.492	945.488	4.58	0	25	0.15
												R.PADEIAVDR.D	985.5	984.492	984.488	4.7	0	53
												R.GEHGFIGCR.K	1032.47	1031.47	1031.46	4.54	0	44	0.0004
												R.YSVQTADHR.F	538.761	1075.51	1075.5	3.23	0	-38	0.0031
												R.YSVQTADHR.F	546.262	1090.51	1090.5	4.97	0	52
												R.YSVQTADHR.F	546.759	1091.5	1091.5	3.64	0	-35
												R.WSLQSEAHR.R	557.277	1112.54	1112.54	3.43	0	61	1.3e-05
												R.WSLQSEAHR.R	559.275	1116.54	1116.53	3.68	0	-51
												R.FLIVAHDDGR.W	571.804	1141.59	1141.59	4.01	0	45	0.00091
												K.YLTAEAFGFK.V	573.797	1145.58	1145.58	3.7	0	55	0.00016
												R.LVARPEPATGY.T	587.319	1172.62	1172.62	3.44	0	44
												R.YLAPSGPSGTLK.A	595.826	1189.64	1189.63	2.93	0	39	0.0027
												C.AQVVLQAANER.N	599.833	1197.65	1197.65	4.01	0	76
												K.LINRPIIVFR.G	620.901	1239.79	1239.78	4.17	0	33	0.00097
												R.PEPATGYTLEFR.S	690.846	1379.68	1379.67	3.91	0	83
												K.WSVHIAMHPQVN.I	709.857	1417.7	1417.69	4.31	0	45
												R.LSCFAQTVSPAEK.W	719.338	1436.66	1436.66	0.65	0	97
												R.LSCFAQTVSPAEK.W	719.358	1436.7	1436.7	3.49	0	-82	1.2e-07
												R.LSCFAQTVSPAEK.W	726.366	1450.72	1450.71	3.31	0	-35
												K.NASCYFDIEWR.D	730.819	1459.62	1459.62	3.46	0	63	2.3e-06
												K.ASAETVDPASLWEY.-	769.857	1537.7	1537.69	4.16	0	22	0.071
												R.YLAADKDGNVTCER.E	806.378	1610.74	1610.74	4.02	1	75	3.3e-07
												H.IAMHPQVNIYSVTR.K	814.936	1627.86	1627.85	4.68	0	44
												K.YWTLTATGGVQSTASSK.N	879.417	1756.82	1756.83	-4.82	0	-90
												K.YWTLTATGGVQSTASSK.N	879.441	1756.87	1756.86	1.93	0	105	6.7e-10
												R.LVARPEPATGYTLEFR.S	607.331	1818.97	1818.96	4.98	0	67	2.2e-06
												R.LVARPEPATGYTLEFR.S	612.002	1832.98	1832.98	3.41	0	-48
												R.LVARPEPATGYTLEFR.S	917.5	1832.99	1832.98	4.1	0	-28
												R.DVPWGVDSLITLAFQDQR.Y	1030.53	2059.04	2059.04	2.71	0	92	8.5e-09
												K.NGQLAASVETAGDSELFLMK.L	1041.5	2080.99	2081	-2.65	0	87
												K.NGQLAASVETAGDSELFLMK.L	1041.51	2081.01	2081	3.36	0	-42
												K.NGQLAASVETAGDSELFLMK.L	1042.01	2082.01	2082.02	-1.85	0	-34
												R.DVPWGVDSLITLAFQDQR.Y	1046.52	2091.03	2091.03	2.59	0	-62
												K.NGQLAASVETAGDSELFLMK.L	1049.02	2096.03	2096.04	-3.79	0	-28
												R.DVPWGVDSLITLAFQDQR.Y	1054.53	2107.04	2107.04	1.95	0	-66
												R.DVPWGVDSLITLAFQDQR.Y	1054.53	2107.04	2107.04	2.82	0	-39
												R.SSYDVFQLEFNDGAYNIK.D	1055.5	2108.98	2108.97	4.74	0	102	7.2e-10
												R.SSYDVFQLEFNDGAYNIK.D	1055.51	2109	2109.01	-4.48	0	-68
												R.SSYDVFQLEFNDGAYNIK.D	1062.5	2122.99	2122.98	0.64	0	-83
												K.WSVHIAMHPQVNIYSVTR.K	1077.55	2153.09	2153.08	2.44	0	27
												K.QIWTLEQPPDEAGSAAVCLR.S	1121.06	2240.1	2240.09	4.94	0	72	9e-07
												M.TANGTAEAVQIQFGLINCGNK.Y	1125.06	2248.1	2248.09	2.69	0	92
												K.DELFALEQSCAQVVLQAANER.N	797.728	2390.16	2390.15	3.89	0	93	8e-09
												K.DELFALEQSCAQVVLQAANER.N	1196.1	2390.18	2390.19	-4.69	0	-75
												K.DELFALEQSCAQVVLQAANER.N	802.4	2404.18	2404.17	4.14	0	-50
												K.DELFALEQSCAQVVLQAANER.N	802.401	2404.18	2404.19	-2.41	0	-45
												K.VGKDELFALEQSCAQVVLQAANER.N	892.438	2674.29	2674.3	-3.62	1	-67
												K.VGKDELFALEQSCAQVVLQAANER.N	892.458	2674.35	2674.34	4.73	1	71	8.2e-07
												K.VGKDELFALEQSCAQVVLQAANER.N	892.462	2674.36	2674.37	-3.69	1	-62
												K.VGKDELFALEQSCAQVVLQAANER.N	897.13	2688.37	2688.35	4.9	1	-42
												R.QGMDLSANQDEETDQETFQLEIDR.D	943.404	2827.19	2827.19	-0.51	0	-30
												R.QGMDLSANQDEETDQETFQLEIDR.D	943.411	2827.21	2827.21	0.88	0	33
												R.QGMDLSANQDEETDQETFQLEIDR.D	943.412	2827.21	2827.21	1.24	0	-24
												R.QGMDLSANQDEETDQETFQLEIDR.D	943.414	2827.22	2827.21	4.31	0	-25
	Glutamate dehydrogenase 1, mitochondrial precursor	Homo sapiens	4885281	56171.8	6.93248	61701	7.66	180	30	15	0.29	K.IFLER.N	677.401	676.394	676.391	4.67	0	9	3.1
												R.FTMELAK.K	839.437	838.43	838.426	4.79	0	19	0.32
												K.ALASLMTYK.C	997.543	996.536	996.531	4.54	0	19	0.42
												K.MVEGFFDR.G	500.733	999.452	999.448	3.14	0	33	0.0031
												K.NLNHVSYGR.L	530.272	1058.53	1058.53	3.99	0	28	0.018
												R.TAAYVNAIEK.V	540.292	1078.57	1078.57	2.62	0	11	2
												K.VYNEAGVTFT.-	1100.53	1099.52	1099.52	3.11	0	21	0.12
												K.NYTDNELEK.I	563.259	1124.5	1124.5	3.79	0	11	0.68
												K.LQHGSILGFPK.A	598.845	1195.68	1195.67	3.43	0	37	0.003
												K.CAVVDVPFGGAK.A	610.313	1218.61	1218.61	3.49	0	28	0.034
												R.YSTDVSVDEVK.A	621.301	1240.59	1240.58	3.75	0	28	0.019
												K.DIVHSGLAYTMER.S	746.37	1490.72	1490.72	3.98	0	48	0.00037
												K.DIVHSGLAYTMER.S	754.367	1506.72	1506.71	3.54	0	-30
												K.IIAEGANGPTTPEADK.I	792.894	1583.77	1583.77	3.02	0	68
												K.HGGTIPIVPTAEFQDR.I	579.971	1736.89	1736.88	2.99	0	47	0.00036
												K.CIAVGESDGSIWNPDGIDPK.E	1065.5	2128.98	2128.97	4.63	0	9	1.2
23	NI
53	UTP--glucose-1-phosphate uridylyltransferase	Homo sapiens	48255966	56544.9	8.25884	57076	8.15	2302	161	18	0.38	K.LVVVK.L	557.403	556.396	556.395	1.69	0	9	2.8
												R.FLPVK.T	603.388	602.381	602.379	2.3	0	22	0.069
												K.SLIGVR.N	644.411	643.404	643.402	3.47	0	12	12
												K.LGSSFTK.V	739.4	738.393	738.391	2.34	0	16	0.37
												K.VQDYLR.R	793.422	792.415	792.413	2.62	0	12	2.3
												K.ESLLPVAK.D	856.512	855.504	855.506	-2.46	0	4	6.4
												R.EFPTVPLVK.L	515.303	1028.59	1028.59	0.88	0	10	2.8
												K.GGTLTQYEGK.L	527.265	1052.52	1052.51	2.51	0	43	0.0012
												R.CEFVMEVTNK.T	628.789	1255.56	1255.56	4.27	0	41	0.00093
												R.GLPDNISSVLNK.L	628.828	1255.64	1255.64	0.62	0	-42
												R.GLPDNISSVLNK.L	628.847	1255.68	1255.68	2.36	0	59	2.6e-05
												K.GTVIIIANHGDR.I	633.353	1264.69	1264.69	2.15	0	61	9.7e-06
												R.IDIPPGAVLENK.I	633.361	1264.71	1264.7	3.09	0	49	0.00014
												K.SFENSLGINVPR.S	666.851	1331.69	1331.68	2.66	0	59	3.4e-05
												K.ILTTASSHEFEHTK.K	800.905	1599.8	1599.79	3.95	0	42	0.0011
												K.IQRPPEDSIQPYEK.I	567.296	1698.87	1698.86	4.43	0	50	0.00028
												K.IFNTNNLWISLAAVK.R	852.461	1702.91	1702.9	1.92	0	-45
												K.IFNTNNLWISLAAVK.R	852.48	1702.95	1702.94	2.87	0	91	7.4e-09
												K.IFNTNNLWISLAAVK.R	852.967	1703.92	1703.92	-3.37	0	-55
												K.TLDGGLNVIQLETAVGAAIK.S	992.063	1982.11	1982.1	3.27	0	91	6.4e-09
												R.NENTFLDLTVQQIEHLNK.T	1078.56	2155.1	2155.09	4.54	0	44	0.00059
	Fascin	Homo sapiens	4507115	56544.9	8.25884	55123	6.84	244	38	7	0.15	K.YLTAEAFGFK.V	573.797	1145.58	1145.58	2.95	0	11	3.9
												K.NASCYFDIEWR.D	730.819	1459.62	1459.62	3.57	0	5	1.3
												K.YWTLTATGGVQSTASSK.N	879.422	1756.83	1756.83	1.15	0	88
												K.YWTLTATGGVQSTASSK.N	879.443	1756.87	1756.86	5	0	-86	5.8e-08
												R.DVPWGVDSLITLAFQDQR.Y	687.354	2059.04	2059.04	1.12	0	6	3.3
												K.WSVHIAMHPQVNIYSVTR.K	535.281	2137.09	2137.09	2.57	0	24	0.057
												K.DELFALEQSCAQVVLQAANER.N	797.727	2390.16	2390.15	2.03	0	25	0.051
												R.QGMDLSANQDEETDQETFQLEIDR.D	943.412	2827.21	2827.21	1.95	0	37
24	Aspartate aminotransferase, cytoplasmic	Homo sapiens	4504067	36664.2	6.98071	46447	6.53	10141	736	41	0.77	R.LEALK.T	573.362	572.355	572.353	2.43	0	18	1.2
												R.INVSGL.T	602.353	601.345	601.343	3.16	0	32
												K.NFGLY.N	613.3	612.293	612.291	2.79	0	25
												M.APPSVF.A	617.331	616.324	616.322	3.14	0	28
												R.ILTMR.S	633.378	632.371	632.368	4.69	0	13	1.2
												K.LTADFR.E	722.385	721.377	721.376	1.95	0	11	3.3
												R.DAWAIR.Y	731.386	730.379	730.376	3.31	0	25	0.067
												K.QIASVMK.H	759.41	758.402	758.4	3.57	0	32
												K.QIASVMK.H	776.435	775.428	775.426	1.76	0	-31	0.02
												R.YWDAEK.R	811.364	810.357	810.355	2.18	0	33	0.0028
												R.IGADFLAR.W	862.48	861.473	861.471	2.28	0	33	0.029
												R.VGNLTVVGK.E	886.538	885.53	885.528	2.06	0	28	0.076
												R.INVSGLTTK.N	932.545	931.538	931.534	4.09	0	44	0.00058
												K.VNLGVGAYR.T	948.53	947.523	947.519	3.8	0	27	0.047
												K.NFGLYNER.V	506.747	1011.48	1011.48	2.7	0	-31	0.0082
												K.NFGLYNER.V	513.755	1025.5	1025.49	2.99	0	33
												K.HIYLLPSGR.I	1055.6	1054.6	1054.59	3.53	0	36	0.0018
												R.KVNLGVGAYR.T	538.816	1075.62	1075.61	2.54	1	22	0.072
												R.LALGDDSPALK.E	550.287	1098.56	1098.56	3.5	0	-25
												R.LALGDDSPALK.E	550.305	1098.6	1098.59	2.64	0	59	1.8e-05
												K.QVEYLVNEK.H	1104.56	1103.55	1103.55	2.53	0	46
												K.QVEYLVNEK.H	561.297	1120.58	1120.58	3.08	0	-38	0.0029
												K.QVEYLVNEK.H	568.305	1134.6	1134.59	2.7	0	-36
												R.FLFPFFDSAY.Q	627.3	1252.59	1252.58	3.95	0	34
												R.VGGVQSLGGTGALR.I	636.36	1270.7	1270.7	4.26	0	74	8.1e-07
												R.ITWSNPPAQGAR.I	649.338	1296.66	1296.66	2.91	0	59	2.5e-05
												R.ITWSNPPAQGAR.I	665.333	1328.65	1328.65	3.51	0	-59
												F.AEVPQAQPVLVFK.L	713.41	1424.81	1424.8	2.62	0	57
												N.LDYVATSIHEAVTK.I	773.912	1545.81	1545.8	3.53	0	57
												R.TDDCHPWVLPVVK.K	522.588	1564.74	1564.73	4.65	0	-43
												R.TDDCHPWVLPVVK.K	522.6	1564.78	1564.77	4.07	0	44	0.0008
												R.TDDCHPWVLPVVK.K	783.884	1565.75	1565.75	-0.7	0	-29
												K.EPESILQVLSQMEK.I	806.919	1611.82	1611.82	4.12	0	-81
												K.EPESILQVLSQMEK.I	815.9	1629.79	1629.79	-3.37	0	-54
												K.EPESILQVLSQMEK.I	815.923	1629.83	1629.83	1.62	0	89	2.8e-08
												K.EPESILQVLSQMEK.I	822.93	1643.85	1643.84	0.85	0	-61
												K.EPESILQVLSQMEK.I	822.931	1643.85	1643.84	2.59	0	-48
												K.EPESILQVLSQMEK.I	823.921	1645.83	1645.82	2.3	0	-78
												K.NLDYVATSIHEAVTK.I	830.91	1659.81	1659.81	-2.72	0	-83
												K.NLDYVATSIHEAVTK.I	830.934	1659.85	1659.85	3.61	0	107	3e-10
												F.FDSAYQGFASGNLER.D	831.385	1660.76	1660.75	4.18	0	37
												K.NLDYVATSIHEAVTK.I	831.423	1660.83	1660.83	0.8	0	-84
												K.NLDYVATSIHEAVTK.I	837.94	1673.87	1673.86	1.92	0	-43
												K.NLDYVATSIHEAVTK.I	558.963	1673.87	1673.86	3.1	0	-32
												K.NLDYVATSIHEAVTK.I	558.963	1673.87	1673.86	3.23	0	-27
												C.AHNPTGIDPTPEQWK.Q	845.916	1689.82	1689.81	4	0	55
												K.TPGTWNHITDQIGMF.S	859.407	1716.8	1716.79	3.15	0	38
												S.TLSNPELFEEWTGNVK.T	932.463	1862.91	1862.9	3.34	0	76
												H.ACAHNPTGIDPTPEQWK.Q	961.451	1920.89	1920.88	4.93	0	39
												K.TPGTWNHITDQIGMFSF.T	976.457	1950.9	1950.89	2.57	0	27
												A.PPSVFAEVPQAQPVLVFK.L	977.05	1952.08	1952.08	3.95	0	76
												M.APPSVFAEVPQAQPVLVFK.L	1012.55	2023.08	2023.08	1.07	0	-74
												M.APPSVFAEVPQAQPVLVFK.L	1012.57	2023.12	2023.11	1.77	0	94	3.4e-09
												M.APPSVFAEVPQAQPVLVFK.L	1012.58	2023.14	2023.15	-3.91	0	-79
												K.NTPVYVSSPTWENHNAVF.S	1031.49	2060.97	2060.96	4.84	0	51
												R.IVASTLSNPELFEEWTGNVK.T	745.37	2233.09	2233.09	-0.96	0	-61
												R.IVASTLSNPELFEEWTGNVK.T	1117.57	2233.13	2233.13	1.94	0	-74	6.7e-07
												R.IVASTLSNPELFEEWTGNVK.T	1124.58	2247.14	2247.14	-0.58	0	-82
												R.IVASTLSNPELFEEWTGNVK.T	1124.58	2247.15	2247.14	3.37	0	-68
												R.IVASTLSNPELFEEWTGNVK.T	1124.58	2247.15	2247.14	4.78	0	97
												R.FLFPFFDSAYQGFASGNLER.D	1157.06	2312.1	2312.09	4.4	0	106	3.5e-10
												R.FLFPFFDSAYQGFASGNLER.D	771.716	2312.12	2312.13	-0.76	0	-44
												K.IANDNSLNHEYLPILGLAEFR.S	1200.12	2398.23	2398.23	-0.08	0	98	2.5e-09
												K.IANDNSLNHEYLPILGLAEFR.S	1200.62	2399.22	2399.21	3.81	0	-77
												K.IANDNSLNHEYLPILGLAEFR.S	1207.13	2412.25	2412.24	1.87	0	-69
												K.IANDNSLNHEYLPILGLAEFR.S	805.091	2412.25	2412.24	3.36	0	-44
												K.IANDNSLNHEYLPILGLAEFR.S	805.095	2412.26	2412.26	0.64	0	-34
												K.IANDNSLNHEYLPILGLAEFR.S	805.409	2413.2	2413.2	0.86	0	-39
												K.IANDNSLNHEYLPILGLAEFR.S	805.418	2413.23	2413.24	-2.38	0	-28
												K.TPGTWNHITDQIGMFSFTGLNPK.Q	854.757	2561.25	2561.24	4.82	0	-59	1.8e-05
												K.TPGTWNHITDQIGMFSFTGLNPK.Q	854.763	2561.27	2561.27	-2.41	0	-28
												K.TPGTWNHITDQIGMFSFTGLNPK.Q	860.086	2577.24	2577.23	1.69	0	66
												K.TPGTWNHITDQIGMFSFTGLNPK.Q	860.087	2577.24	2577.23	3.02	0	-52
												K.TPGTWNHITDQIGMFSFTGLNPK.Q	860.088	2577.24	2577.23	4.39	0	-27
												K.TPGTWNHITDQIGMFSFTGLNPK.Q	860.094	2577.26	2577.27	-3.11	0	-41
												K.TPGTWNHITDQIGMFSFTGLNPK.Q	865.418	2593.23	2593.23	1.78	0	-28
												K.NTPVYVSSPTWENHNAVFSAAGFK.D	1312.14	2622.26	2622.25	4.42	0	87	3.9e-08
												K.NTPVYVSSPTWENHNAVFSAAGFK.D	879.766	2636.28	2636.27	3.53	0	-32
												K.NTPVYVSSPTWENHNAVFSAAGFK.D	880.425	2638.25	2638.25	2.99	0	-37
												K.NTPVYVSSPTWENHNAVFSAAGFK.D	880.425	2638.25	2638.25	3.37	0	-38
												K.NTPVYVSSPTWENHNAVFSAAGFK.D	885.758	2654.25	2654.24	4.04	0	-33
54	Aspartate aminotransferase, cytoplasmic	Homo sapiens	4504067	36664.2	6.98071	46447	6.53	5495	505	47	0.76	R.LEALK.T	573.362	572.355	572.353	2.43	0	24	0.25
												R.INVSGL.T	602.353	601.345	601.343	3.1	0	29
												K.NFGLY.N	613.299	612.292	612.291	2.41	0	31
												M.APPSVF.A	617.331	616.324	616.322	2.53	0	30
												K.LTADFR.E	722.385	721.378	721.376	2.9	0	15	1.3
												K.NFGLYN.E	727.343	726.335	726.334	2.42	0	28
												R.DAWAIR.Y	731.386	730.379	730.376	3.6	0	26	0.045
												K.QIASVMK.H	759.41	758.403	758.4	3.86	0	34
												K.QIASVMK.H	776.436	775.429	775.426	3.64	0	-31	0.024
												R.YWDAEK.R	811.364	810.356	810.355	1.88	0	19	0.07
												R.IGADFLAR.W	862.481	861.474	861.471	3.53	0	32	0.033
												R.VGNLTVVGK.E	886.54	885.532	885.528	4.54	0	26	0.13
												N.AVFSAAGFK.D	897.486	896.479	896.476	3.71	0	34
												R.INVSGLTTK.N	932.545	931.538	931.534	3.89	0	38	0.0022
												K.VNLGVGAYR.T	948.53	947.522	947.519	3.75	0	17	0.5
												K.NFGLYNER.V	506.748	1011.48	1011.48	3.11	0	37	0.0018
												K.NFGLYNER.V	513.755	1025.5	1025.49	3.43	0	-25
												K.HIYLLPSGR.I	1055.6	1054.6	1054.59	4.74	0	37	0.0021
												R.KVNLGVGAYR.T	538.816	1075.62	1075.61	3.19	1	-10	1.1
												R.LALGDDSPALK.E	550.305	1098.6	1098.59	3.89	0	65	3.6e-06
												K.QVEYLVNEK.H	1104.56	1103.55	1103.55	3.57	0	50
												K.QVEYLVNEK.H	561.297	1120.58	1120.58	3.26	0	-46	0.00049
												K.QIASVMKHR.F	563.814	1125.61	1125.61	4.53	1	45
												K.NLDYVATSIH.E	566.788	1131.56	1131.56	3.83	0	33
												R.KVNLGVGAYR.T	567.327	1132.64	1132.64	3.89	1	39
												K.QVEYLVNEK.H	568.306	1134.6	1134.59	4.43	0	-37
												R.KVNLGVGAYR.T	595.838	1189.66	1189.66	3.61	1	-32
												R.VGGVQSLGGTGALR.I	636.36	1270.7	1270.7	4.15	0	71	1.7e-06
												R.ITWSNPPAQGAR.I	649.339	1296.66	1296.66	4.05	0	44	0.00078
												R.ITWSNPPAQGAR.I	649.352	1296.69	1296.69	-2.96	0	-40
												R.ITWSNPPAQGAR.I	665.334	1328.65	1328.65	4.29	0	-30
												F.AEVPQAQPVLVFK.L	713.411	1424.81	1424.8	3.41	0	33
												R.TDDCHPWVLPVVK.K	522.588	1564.74	1564.73	4.74	0	-45
												R.TDDCHPWVLPVVK.K	783.394	1564.77	1564.77	1.83	0	47	0.00036
												R.TDDCHPWVLPVVK.K	791.393	1580.77	1580.77	3.17	0	-30
												R.FLFPFFDSAYQGF.A	793.373	1584.73	1584.73	1.13	0	74
												K.EPESILQVLSQMEK.I	806.92	1611.83	1611.82	4.87	0	-68
												K.EPESILQVLSQMEK.I	815.9	1629.79	1629.79	-3.75	0	-80
												K.EPESILQVLSQMEK.I	815.924	1629.83	1629.83	2.98	0	102	1.8e-09
												K.EPESILQVLSQMEK.I	822.931	1643.85	1643.84	1.8	0	-29
												K.EPESILQVLSQMEK.I	822.933	1643.85	1643.84	4.61	0	-54
												K.EPESILQVLSQMEK.I	823.922	1645.83	1645.82	3.23	0	-74
												K.EPESILQVLSQMEK.I	823.923	1645.83	1645.82	4.71	0	-25
												K.NLDYVATSIHEAVTK.I	830.909	1659.8	1659.81	-3.79	0	-102
												K.NLDYVATSIHEAVTK.I	830.933	1659.85	1659.85	3.31	0	121	1.2e-11
												F.FDSAYQGFASGNLER.D	831.384	1660.75	1660.75	3.5	0	88
												K.NLDYVATSIHEAVTK.I	837.942	1673.87	1673.86	4.57	0	-100
												C.AHNPTGIDPTPEQWK.Q	845.916	1689.82	1689.81	3.98	0	53
												K.TPGTWNHITDQIGMF.S	859.407	1716.8	1716.79	4.27	0	45
												K.NLDYVATSIHEAVTK.I	859.445	1716.88	1716.87	4.19	0	-32
												K.NTPVYVSSPTWENHN.A	872.904	1743.79	1743.79	4.13	0	43
												R.FLFPFFDSAYQGFASGN.L	957.943	1913.87	1913.86	4.51	0	83
												H.ACAHNPTGIDPTPEQWK.Q	641.303	1920.89	1920.88	4.41	0	40
												K.TPGTWNHITDQIGMFSF.T	976.455	1950.9	1950.89	1.31	0	48
												M.APPSVFAEVPQAQPVLVFK.L	1012.55	2023.09	2023.08	4.26	0	-79
												M.APPSVFAEVPQAQPVLVFK.L	1012.57	2023.12	2023.11	4.68	0	-78	1.2e-07
												M.APPSVFAEVPQAQPVLVFK.L	1012.58	2023.14	2023.15	-3.2	0	91
												M.APPSVFAEVPQAQPVLVFK.L	1019.58	2037.14	2037.13	4.63	0	-54
												M.APPSVFAEVPQAQPVLVFK.L	1020.56	2039.11	2039.11	0.67	0	-43
												L.HACAHNPTGIDPTPEQWK.Q	686.99	2057.95	2057.94	4.78	0	34
												M.APPSVFAEVPQAQPVLVFK.L	1041.08	2080.15	2080.14	4.64	0	-67
												R.IVASTLSNPELFEEWTGNVK.T	1117.58	2233.14	2233.13	4.49	0	-74	6.3e-07
												R.IVASTLSNPELFEEWTGNVK.T	1124.56	2247.1	2247.11	-2.33	0	-78
												R.IVASTLSNPELFEEWTGNVK.T	1124.56	2247.1	2247.11	-1.24	0	-82
												R.IVASTLSNPELFEEWTGNVK.T	1124.58	2247.15	2247.14	3.94	0	114
												R.IVASTLSNPELFEEWTGNVK.T	1124.58	2247.15	2247.14	4.15	0	-100
												R.IVASTLSNPELFEEWTGNVK.T	750.39	2248.15	2248.14	4.99	0	-26
												R.FLFPFFDSAYQGFASGNLER.D	771.707	2312.1	2312.09	4.54	0	47	0.00021
												R.FLFPFFDSAYQGFASGNLER.D	1157.07	2312.12	2312.13	-4.63	0	-47
												K.IANDNSLNHEYLPILGLAEFR.S	1200.12	2398.23	2398.23	2.5	0	72	8.4e-07
												K.IANDNSLNHEYLPILGLAEFR.S	805.088	2412.24	2412.24	-0.66	0	-32
												K.IANDNSLNHEYLPILGLAEFR.S	805.09	2412.25	2412.24	1.45	0	-44
												K.IANDNSLNHEYLPILGLAEFR.S	805.092	2412.25	2412.26	-3.61	0	-36
												K.IANDNSLNHEYLPILGLAEFR.S	805.092	2412.25	2412.24	4.21	0	-27
												K.IANDNSLNHEYLPILGLAEFR.S	805.404	2413.19	2413.2	-4.75	0	-27
												K.IANDNSLNHEYLPILGLAEFR.S	806.097	2415.27	2415.26	3.36	0	-27
												K.IANDNSLNHEYLPILGLAEFR.S	819.428	2455.26	2455.25	4.51	0	-39
												K.TPGTWNHITDQIGMFSFTGLNPK.Q	854.756	2561.25	2561.24	3.12	0	64	6e-06
												K.TPGTWNHITDQIGMFSFTGLNPK.Q	854.761	2561.26	2561.27	-4.76	0	-28
												K.TPGTWNHITDQIGMFSFTGLNPK.Q	860.088	2577.24	2577.23	3.95	0	-57
												K.TPGTWNHITDQIGMFSFTGLNPK.Q	860.088	2577.24	2577.23	4.13	0	-29
												K.TPGTWNHITDQIGMFSFTGLNPK.Q	860.093	2577.26	2577.27	-4.38	0	-28
												K.NTPVYVSSPTWENHNAVFSAAGFK.D	875.075	2622.2	2622.21	-3.62	0	-28
												K.NTPVYVSSPTWENHNAVFSAAGFK.D	1312.14	2622.26	2622.25	4.83	0	34	0.0074
												R.INVSGLTTKNLDYVATSIHEAVTK.I	877.807	2630.4	2630.39	2.77	1	58
25	GMP reductase 2	Homo sapiens	45708411	35739.9	7.39871	45492	8.6	750	86	19	0.53	R.TTFIR.V	637.368	636.361	636.36	1.98	0	9	3.3
												R.DILGGIR.S	743.443	742.436	742.434	2.44	0	11	5.3
												K.TVEVPFK.G	819.465	818.458	818.454	4.61	0	49	0.00021
												K.TVEVPFK.G	833.481	832.473	832.47	4.8	0	-26
												K.DVLLRPK.R	840.534	839.526	839.523	4.19	0	19	0.14
												K.GDVEHTIR.D	926.473	925.466	925.462	4.48	0	7	5.9
												K.YAGGVAEYR.Y	985.475	984.468	984.466	1.46	0	59	9.8e-06
												K.FSLFTAVHK.H	525.294	1048.57	1048.57	2.67	0	24	0.064
												R.STCTYVGAAK.L	529.254	1056.49	1056.49	2.8	0	35	0.0027
												H.SESGGELIER.D	538.766	1075.52	1075.51	2.45	0	37
												K.KYAGGVAEYR.Y	557.29	1112.57	1112.56	3.18	1	13	0.93
												K.VGIGPGSVCTTR.K	602.313	1202.61	1202.61	2.97	0	72	2.3e-06
												K.LFYGMSSEMAMK.K	697.814	1393.61	1393.61	3.69	0	50	8.4e-05
												K.LFYGMSSEMAMK.K	705.811	1409.61	1409.6	3.2	0	-29
												K.LFYGMSSEMAMK.K	705.811	1409.61	1409.6	3.44	0	-38
												K.LFYGMSSEMAMK.K	713.809	1425.6	1425.6	4.56	0	-26
												K.LFYGMSSEMAMK.K	713.81	1425.6	1425.6	4.88	0	-47
												K.LFYGMSSEMAMK.K	721.807	1441.6	1441.59	4.08	0	-36
												M.LAGHSESGGELIER.D	727.867	1453.72	1453.72	2.63	0	53
												R.VTQQVNPIFSEAC.-	746.861	1491.71	1491.7	2.67	0	47	0.00035
												K.GHIISDGGCSCPGDVAK.A	865.388	1728.76	1728.76	3.09	0	91	4.4e-09
												K.GHIISDGGCSCPGDVAK.A	873.386	1744.76	1744.75	4.26	0	-63
												K.TGVGYPQLSAVMECADAAHGLK.G	759.035	2274.08	2274.08	3.03	0	31	0.0095
												K.TGVGYPQLSAVMECADAAHGLK.G	764.368	2290.08	2290.07	3.77	0	-30
												K.QTYSGVPIIAANMDTVGTFEMAK.V	1238.59	2475.17	2475.17	3.54	0	70
												K.AFGAGADFVMLGGMLAGHSESGGELIER.D	932.446	2794.31	2794.31	3.35	0	-49
												K.AFGAGADFVMLGGMLAGHSESGGELIER.D	937.775	2810.3	2810.3	0.75	0	96
												K.AFGAGADFVMLGGMLAGHSESGGELIER.D	937.778	2810.31	2810.3	4.57	0	-54
												R.FPQHTIMAGNVVTGEMVEELILSGADIIK.V	1048.87	3143.6	3143.59	3.97	0	79
55	GMP reductase 2	Homo sapiens	45708411	35739.9	7.39871	45492	8.6	592	29	6	0.22	R.STCTYVGAAK.L	529.254	1056.49	1056.49	2.64	0	11	0.74
												K.VGIGPGSVCTTR.K	602.313	1202.61	1202.61	2.43	0	92	2.3e-08
												K.LFYGMSSEMAMK.K	713.809	1425.6	1425.6	3.48	0	28
												K.GHIISDGGCSCPGDVAK.A	865.366	1728.72	1728.72	-1.7	0	45
												K.GHIISDGGCSCPGDVAK.A	577.261	1728.76	1728.76	2.52	0	-25	0.019
												K.TGVGYPQLSAVMECADAAHGLK.G	764.368	2290.08	2290.07	4.15	0	31
												R.FPQHTIMAGNVVTGEMVEELILSGADIIK.V	1048.88	3143.6	3143.59	4.87	0	41
26	Annexin A2 isoform 2	Homo sapiens	4757756	31423.5	7.75241	38808	7.57	2994	227	31	0.77	R.IMVSR.S	605.346	604.339	604.337	3.14	0	7	5.2
												K.ELASALK.S	731.431	730.424	730.423	1.8	0	41	0.0048
												R.LYDSMK.G	756.363	755.355	755.352	3.86	0	19	0.13
												K.LMVALAK.G	761.462	760.455	760.452	4.27	0	27
												R.SVPHLQK.V	808.471	807.463	807.46	3.9	0	20	0.23
												R.SEVDMLK.I	821.41	820.403	820.4	3.83	0	36	0.0048
												R.DLYDAGVK.R	880.445	879.438	879.434	4.77	0	47	0.00052
												K.WISIMTER.S	518.27	1034.52	1034.52	2.95	0	26	0.071
												K.WISIMTER.S	526.267	1050.52	1050.52	3.36	0	-24
												Y.YYIQQDTK.G	529.763	1057.51	1057.51	2.97	0	34
												K.AYTNFDAER.D	543.749	1085.48	1085.48	4.95	0	-33	0.0062
												R.DALNIETAIK.T	544.305	1086.59	1086.59	2.66	0	-36	0.0091
												R.QDIAFAYQR.R	1094.53	1093.52	1093.52	4.38	0	-39
												K.ALLYLCGGDD.-	1096.5	1095.49	1095.49	3.61	0	42	0.00073
												K.AYTNFDAER.D	550.756	1099.5	1099.49	4.49	0	34
												R.DALNIETAIK.T	551.313	1100.61	1100.61	3.74	0	46
												R.QDIAFAYQR.R	556.283	1110.55	1110.55	4.5	0	55	6.3e-05
												M.STVHEILCK.L	1128.58	1127.57	1127.56	4.47	0	36
												K.TPAQYDASELK.A	611.804	1221.59	1221.59	4.35	0	67	5e-06
												K.DIISDTSGDFR.K	613.29	1224.57	1224.56	3	0	83	4e-08
												K.TPAQYDASELK.A	618.812	1235.61	1235.6	5.01	0	-30
												K.TPAQYDASELK.A	619.305	1236.6	1236.6	-2.59	0	-34
												R.TNQELQEINR.V	622.818	1243.62	1243.62	4.34	0	62	2.5e-05
												R.TNQELQEINR.V	629.825	1257.64	1257.63	3.53	0	-47
												R.TNQELQEINR.V	629.825	1257.64	1257.63	3.93	0	-41
												R.TNQELQEINR.V	629.826	1257.64	1257.63	4.96	0	-45
												K.SLYYYIQQDTK.G	711.333	1420.65	1420.65	0.98	0	-67
												K.SLYYYIQQDTK.G	711.353	1420.69	1420.69	3.26	0	80	2.6e-07
												K.SYSPYDMLESIR.K	730.841	1459.67	1459.67	1.74	0	50	0.00015
												K.SYSPYDMLESIR.K	738.84	1475.67	1475.66	4.08	0	-47
												K.GVDEVTIVNILTNR.S	771.93	1541.85	1541.84	2.43	0	81	1.5e-07
												K.SALSGHLETVILGLLK.T	825.977	1649.94	1649.94	3	0	-55
												K.SALSGHLETVILGLLK.T	825.994	1649.97	1649.97	1.15	0	94	3.9e-10
												K.GLGTDEDSLIEIICSR.T	889.439	1776.86	1776.86	4.24	0	63	9.2e-06
												K.GLGTDEDSLIEIICSR.T	597.967	1790.88	1790.87	3.49	0	-36
												K.GLGTDEDSLIEIICSR.T	896.448	1790.88	1790.87	4.95	0	-52
												K.GLGTDEDSLIEIICSR.T	896.453	1790.89	1790.89	0.21	0	-25
												K.LSLEGDHSTPPSAYGSVK.A	615.627	1843.86	1843.86	0.62	0	42
												K.LSLEGDHSTPPSAYGSVK.A	615.641	1843.9	1843.9	3.52	0	-40	0.002
												R.AEDGSVIDYELIDQDAR.D	954.949	1907.88	1907.87	4.83	0	98	1.7e-09
												R.AEDGSVIDYELIDQDAR.D	961.953	1921.89	1921.89	0.29	0	-39
												R.AEDGSVIDYELIDQDAR.D	961.955	1921.89	1921.89	2.12	0	-70
												R.AEDGSVIDYELIDQDAR.D	961.956	1921.9	1921.89	3.89	0	-74
												R.AEDGSVIDYELIDQDAR.D	961.957	1921.9	1921.89	4.68	0	-91
												K.GDLENAFLNLVQCIQNK.P	659.336	1974.99	1974.98	1.29	0	54
												R.RAEDGSVIDYELIDQDAR.D	1033	2063.99	2063.98	4.53	1	81	1.1e-07
												K.GDLENAFLNLVQCIQNKPLYFADR.L	946.817	2837.43	2837.42	4.12	0	-54	7.2e-05
												K.GDLENAFLNLVQCIQNKPLYFADR.L	946.824	2837.45	2837.45	-1.43	0	72
56	Annexin A2 isoform 2	Homo sapiens	4757756	31423.5	7.75241	38808	7.57	1355	78	14	0.49	K.ELASALK.S	731.432	730.424	730.423	2.43	0	37	0.011
												K.AYTNFDAER.D	543.748	1085.48	1085.48	4.05	0	24	0.042
												R.DALNIETAIK.T	544.304	1086.59	1086.59	2.16	0	39	0.0051
												K.ALLYLCGGDD.-	1096.5	1095.49	1095.49	3.13	0	39	0.0017
												R.QDIAFAYQR.R	556.282	1110.55	1110.55	3.69	0	43	0.00077
												K.TPAQYDASELK.A	611.803	1221.59	1221.59	3.77	0	45	0.00043
												K.DIISDTSGDFR.K	613.291	1224.57	1224.56	4.22	0	83	5e-08
												R.TNQELQEINR.V	622.816	1243.62	1243.62	1.79	0	49	0.00043
												R.TNQELQEINR.V	629.825	1257.63	1257.63	2.96	0	-27
												K.SLYYYIQQDTK.G	711.353	1420.69	1420.69	3.3	0	68	3.6e-06
												K.GVDEVTIVNILTNR.S	514.955	1541.84	1541.84	1.39	0	20	0.17
												K.SALSGHLETVILGLLK.T	825.997	1649.98	1649.97	4.53	0	56	4.3e-06
												K.GLGTDEDSLIEIICSR.T	889.438	1776.86	1776.86	2.86	0	34	0.0094
												K.LSLEGDHSTPPSAYGSVK.A	615.642	1843.9	1843.9	4.87	0	39	0.0025
												R.AEDGSVIDYELIDQDAR.D	954.949	1907.88	1907.87	4.4	0	66	2.2e-06
27	Dehydrogenase/reductase SDR family member 2 / Dicarbonyl reductase HEP27	Homo sapiens	3915733	30148	8.05788	27764	8.9	530	39	20	0.68	K.TALLGLTR.T	422.768	843.521	843.518	4.12	0	41	0.0026
												A.LGVYNVSK.T	440.252	878.49	878.486	3.9	0	50
												N.IAVAGYSTR.L	469.261	936.507	936.503	4	0	47
												R.TLALELAPK.D	478.296	954.578	954.575	2.85	0	61	3.2e-06
												R.TLALELAPK.D	485.304	968.593	968.591	2.95	0	-49
												R.DGAHVVISSR.K	520.779	1039.54	1039.54	2.39	0	55	7.8e-05
												R.VNCVVPGIIK.T	550.314	1098.61	1098.61	3.41	0	-37
												R.VNCVVPGIIK.T	550.315	1098.61	1098.61	3.75	0	45
												R.VAVVTGSTSGIGF.A	597.823	1193.63	1193.63	2.25	0	32
												K.VFHGNESLWK.N	411.542	1231.6	1231.6	3.62	0	30
												N.PVVALGVYNVSK.T	623.365	1244.72	1244.71	2.53	0	60
												R.IGESEDCAGIVSF.L	692.311	1382.61	1382.6	3.43	0	26
												K.LQGEGLSVAGIVCH.V	720.372	1438.73	1438.72	4.06	0	55
												R.VAVVTGSTSGIGFAIAR.R	803.454	1604.89	1604.89	2.9	0	104	3.5e-10
												K.LQGEGLSVAGIVCHVGK.A	862.466	1722.92	1722.91	4.72	0	-85	7.2e-08
												K.LQGEGLSVAGIVCHVGK.A	862.956	1723.9	1723.89	2.45	0	91
												K.LQGEGLSVAGIVCHVGK.A	575.64	1723.9	1723.89	4.03	0	-40
												R.GAVILVSSIAAYNPVVAL.G	586.348	1756.02	1756.01	4.78	0	29
												K.SPALLLSQLLPYMENR.R	615.671	1843.99	1843.99	3.02	0	-18	0.15
												K.SPALLLSQLLPYMENR.R	923.495	1844.98	1844.97	3.1	0	-48
												K.SPALLLSQLLPYMENR.R	923.496	1844.98	1844.97	4.16	0	-57
												K.SPALLLSQLLPYMENR.R	931.003	1859.99	1859.98	4.82	0	60
												L.VSSIAAYNPVVALGVYNVSK.T	1026.06	2050.12	2050.11	2.65	0	79
												K.ALEHCGGVDFLVCSAGVNPL.V	1058.01	2114	2113.99	2.88	0	50
												C.SAGVNPLVGSTLGTSEQIWDK.I	1080.05	2158.09	2158.09	1.49	0	76
												R.GAVILVSSIAAYNPVVALGVYNVSK.T	626.861	2503.42	2503.41	4.08	0	-33	0.00072
												R.GAVILVSSIAAYNPVVALGVYNVSK.T	842.804	2525.39	2525.39	1.15	0	37
												K.ALEHCGGVDFLVCSAGVNPLVGSTLGTSEQIWDK.I	1206.26	3615.75	3615.73	4.41	0	33	0.0038
57	NI
28	Dehydrogenase/reductase SDR family member 2 / Dicarbonyl reductase HEP27	Homo sapiens	3915733	30160.3	9.15916	27764	8.9	8124	441	32	0.85	K.TDFSK.V	597.29	596.282	596.281	3.09	0	8	2.6
												K.GVLANR.V	629.374	628.367	628.366	1.75	0	1	38
												R.EQLVAK.A	669.394	668.387	668.386	1.99	0	42
												R.EQLVAK.A	687.406	686.399	686.396	4.2	0	-18	1.2
												K.SPALLLS.Q	700.426	699.419	699.417	3.16	0	32
												K.ILSVNVK.S	772.495	771.487	771.485	2.6	0	20	0.3
												K.SPALLLSQ.L	828.486	827.478	827.475	3.81	0	39
												K.TALLGLTR.T	844.527	843.52	843.518	2.71	0	21	0.27
												R.TLALELAPK.D	955.586	954.578	954.575	3.44	0	24	0.015
												V.NCVVPGIIK.T	500.289	998.563	998.558	4.66	0	30
												R.DGAHVVISSR.K	1040.55	1039.55	1039.54	3.8	0	45	0.00092
												R.VNCVVPGIIK.T	549.823	1097.63	1097.63	3.95	0	67	3.6e-06
												R.VNCVVPGIIK.T	550.302	1098.59	1098.59	3.16	0	-33
												K.AEDREQLVAK.A	579.812	1157.61	1157.6	4.09	1	39	0.0067
												R.DGAHVVISSRK.Q	584.827	1167.64	1167.64	2.97	1	16	0.31
												R.VAVVTGSTSGIGF.A	597.823	1193.63	1193.63	2.47	0	80
												K.VFHGNESLWK.N	608.811	1215.61	1215.6	2.72	0	-40	0.0029
												K.VFHGNESLWK.N	616.808	1231.6	1231.6	2.82	0	-26
												K.VFHGNESLWK.N	616.809	1231.6	1231.6	4.67	0	-30
												N.PVVALGVYNVSK.T	623.366	1244.72	1244.71	4.03	0	50
												K.VFHGNESLWK.N	624.807	1247.6	1247.59	4.48	0	41
												S.TLGTSEQIWDK.I	639.323	1276.63	1276.63	0.78	0	41
												Y.NPVVALGVYNVSK.T	680.387	1358.76	1358.76	3.01	0	62
												K.LQGEGLSVAGIVCH.V	720.372	1438.73	1438.72	4.17	0	95
												L.VGSTLGTSEQIWDK.I	760.886	1519.76	1519.75	4	0	82
												R.VAVVTGSTSGIGFAIAR.R	803.455	1604.9	1604.89	4.57	0	123	4.6e-12
												K.LQGEGLSVAGIVCHVGK.A	575.299	1722.87	1722.87	1.07	0	-85
												K.LQGEGLSVAGIVCHVGK.A	862.463	1722.91	1722.91	1.75	0	107	4.5e-10
												K.LQGEGLSVAGIVCHVGK.A	869.473	1736.93	1736.92	3.75	0	-54
												S.IAAYNPVVALGVYNVSK.T	889.498	1776.98	1776.98	2.67	0	58
												K.SPALLLSQLLPYMENR.R	923.003	1843.99	1843.99	2.29	0	98	1.5e-09
												K.SPALLLSQLLPYMENR.R	930.999	1859.98	1859.98	0.71	0	-87
												K.SPALLLSQLLPYMENR.R	931	1859.99	1859.98	2.62	0	-63
												K.SPALLLSQLLPYMENR.R	621.004	1859.99	1859.98	4.11	0	-28
												S.SIAAYNPVVALGVYNVSK.T	933.016	1864.02	1864.01	4.15	0	83
												L.VSSIAAYNPVVALGVYNVSK.T	1026.07	2050.12	2050.11	4.08	0	25
												K.ALEHCGGVDFLVCSAGVNPL.V	1058.01	2114	2113.99	3.87	0	39
												C.SAGVNPLVGSTLGTSEQIWDK.I	1080.06	2158.1	2158.09	4.08	0	97
												R.GAVILVSSIAAYNPVVALGVYNVSK.T	835.479	2503.42	2503.41	4.33	0	29	0.0022
												K.ALEHCGGVDFLVCSAGVNPLVGSTLGTSEQIWDK.I	1206.26	3615.74	3615.73	3.04	0	-74	2.5e-07
												K.ALEHCGGVDFLVCSAGVNPLVGSTLGTSEQIWDK.I	1206.26	3615.77	3615.77	-1.16	0	93
												R.IGESEDCAGIVSFLCSPDASYVNGENIAVAGYSTR.L	1237.23	3708.67	3708.66	4.6	0	65
58	Dehydrogenase/reductase SDR family member 2 / Dicarbonyl reductase HEP27	Homo sapiens	3915733	30160.3	9.15916	27764	8.9	4165	320	15	0.61	R.EQLVAK.A	669.394	668.387	668.386	2.22	0	37
												K.ILSVNVK.S	772.496	771.489	771.485	4.64	0	19	0.41
												R.TLALELAPK.D	955.587	954.58	954.575	4.86	0	20	0.044
												R.DGAHVVISSR.K	520.78	1039.55	1039.54	4.52	0	41	0.0021
												R.VNCVVPGIIK.T	549.822	1097.63	1097.63	1.91	0	54	4.7e-05
												R.VAVVTGSTSGIGF.A	597.823	1193.63	1193.63	2.11	0	39
												K.VFHGNESLWK.N	608.81	1215.61	1215.6	1.58	0	36	0.0084
												K.SPALLLSQLLPY.M	657.889	1313.76	1313.76	3.23	0	33
												K.LQGEGLSVAGIVCH.V	720.372	1438.73	1438.72	4.06	0	76
												L.VGSTLGTSEQIWDK.I	760.886	1519.76	1519.75	3.39	0	56
												R.VAVVTGSTSGIGFAIAR.R	803.454	1604.89	1604.89	2.89	0	91	7.9e-09
												K.LQGEGLSVAGIVCHVGK.A	575.295	1722.86	1722.87	-4.91	0	83
												K.LQGEGLSVAGIVCHVGK.A	862.464	1722.91	1722.91	2.95	0	-82	1.6e-07
												K.SPALLLSQLLPYMENR.R	923.005	1843.99	1843.99	4.34	0	74	3.8e-07
												K.SPALLLSQLLPYMENR.R	621.003	1859.99	1859.98	2.33	0	-31
												K.SPALLLSQLLPYMENR.R	621.003	1859.99	1859.98	3.22	0	-43
												K.SPALLLSQLLPYMENR.R	931.001	1859.99	1859.98	3.35	0	-64
												C.SAGVNPLVGSTLGTSEQIWDK.I	1080.06	2158.1	2158.09	2.39	0	81
												R.IGESEDCAGIVSFLCSPDASYVNGENIAVAGYSTR.L	1237.23	3708.67	3708.66	4.51	0	33
29	Dehydrogenase/reductase SDR family member 2 / Dicarbonyl reductase HEP27	Homo sapiens	3915733	30302.1	9.15916	27764	8.9	5456	304	22	0.69	R.EQLVAK.A	669.394	668.387	668.386	2.22	0	37
												K.ILSVNVK.S	772.496	771.489	771.485	4.4	0	23	0.15
												K.SPALLLSQ.L	828.485	827.477	827.475	2.33	0	45
												K.TALLGLTR.T	844.529	843.521	843.518	4.02	0	21	0.28
												R.TLALELAPK.D	955.585	954.578	954.575	3.25	0	21	0.03
												R.DGAHVVISSR.K	1040.55	1039.55	1039.54	4.05	0	-43	0.0015
												R.DGAHVVISSR.K	534.775	1067.54	1067.54	0.18	0	44
												R.VNCVVPGIIK.T	549.823	1097.63	1097.63	4.48	0	49	0.00022
												R.VNCVVPGIIK.T	550.303	1098.59	1098.59	4.61	0	-37
												R.VNCVVPGIIK.T	1099.62	1098.61	1098.61	2.4	0	-34
												L.SVAGIVCHVGK.A	563.807	1125.6	1125.6	2.48	0	44
												K.AEDREQLVAK.A	579.811	1157.61	1157.6	3.37	1	48	0.00086
												R.VAVVTGSTSGIGF.A	1194.64	1193.63	1193.63	3.36	0	35
												K.VFHGNESLWK.N	608.811	1215.61	1215.6	2.92	0	38	0.0042
												N.PVVALGVYNVSK.T	623.365	1244.72	1244.71	2.85	0	30
												K.LQGEGLSVAGIVCH.V	720.372	1438.73	1438.72	3.46	0	88
												L.VGSTLGTSEQIWDK.I	760.886	1519.76	1519.75	3.41	0	80
												R.VAVVTGSTSGIGFAIAR.R	803.454	1604.89	1604.89	2.61	0	130	9.4e-13
												K.LQGEGLSVAGIVCHVGK.A	575.298	1722.87	1722.87	0.75	0	-81
												K.LQGEGLSVAGIVCHVGK.A	862.464	1722.91	1722.91	3.19	0	108	3.5e-10
												K.LQGEGLSVAGIVCHVGK.A	579.984	1736.93	1736.92	3.76	0	-26
												K.SPALLLSQLLPYMENR.R	923.003	1843.99	1843.99	3.07	0	-87	1.9e-08
												K.SPALLLSQLLPYMENR.R	931.002	1859.99	1859.98	3.86	0	-62
												K.SPALLLSQLLPYMENR.R	931.002	1859.99	1859.98	3.88	0	90
												K.SPALLLSQLLPYMENR.R	931.013	1860.01	1860.02	-3.65	0	-41
												S.SIAAYNPVVALGVYNVSK.T	933.015	1864.02	1864.01	3.6	0	90
												K.TDFSKVFHGNESLWK.N	933.959	1865.9	1865.89	4.73	1	52
												C.SAGVNPLVGSTLGTSEQIWDK.I	1080.06	2158.1	2158.09	4.58	0	101
												R.RGAVILVSSIAAYNPVVALGVYNVSK.T	887.512	2659.51	2659.51	3.32	1	17	0.022
												K.ALEHCGGVDFLVCSAGVNPLVGSTLGTSEQIWDK.I	1206.26	3615.77	3615.77	-0.61	0	71
59	Dehydrogenase/reductase SDR family member 2 / Dicarbonyl reductase HEP27	Homo sapiens	3915733	30302.1	9.15916	27764	8.9	1953	173	12	0.47	R.EQLVAK.A	669.395	668.388	668.386	3.65	0	42
												R.EQLVAK.A	687.405	686.398	686.396	2.47	0	-14	2.8
												K.ILSVNVK.S	772.495	771.488	771.485	3.27	0	22	0.21
												R.TLALELAPK.D	955.586	954.579	954.575	4.3	0	13	0.21
												R.DGAHVVISSR.K	520.78	1039.55	1039.54	4.61	0	44	0.001
												R.VNCVVPGIIK.T	549.822	1097.63	1097.63	2.62	0	50	0.00018
												R.VNCVVPGIIK.T	550.314	1098.61	1098.61	1.85	0	-48
												R.VAVVTGSTSGIGF.A	1194.64	1193.63	1193.63	4.32	0	23
												K.VFHGNESLWK.N	608.811	1215.61	1215.6	2.74	0	34	0.012
												K.SPALLLSQLLPY.M	657.889	1313.76	1313.76	2.63	0	25
												R.VAVVTGSTSGIGFAIAR.R	803.454	1604.89	1604.89	2.95	0	74	3.3e-07
												K.LQGEGLSVAGIVCHVGK.A	575.301	1722.88	1722.87	4.28	0	-32
												K.LQGEGLSVAGIVCHVGK.A	862.466	1722.92	1722.91	4.59	0	103	1e-09
												K.SPALLLSQLLPYMENR.R	923.004	1843.99	1843.99	3.23	0	69	1.2e-06
												K.SPALLLSQLLPYMENR.R	621.002	1859.99	1859.98	2.05	0	-41
												K.SPALLLSQLLPYMENR.R	931.001	1859.99	1859.98	2.97	0	-58
												C.SAGVNPLVGSTLGTSEQIWDK.I	1080.06	2158.1	2158.09	2.82	0	66
30	Dehydrogenase/reductase SDR family member 2 / Dicarbonyl reductase HEP27	Homo sapiens	3915733	30308.2	9.28778	27764	8.9	10917	711	47	0.87	K.ILSVN.V	545.331	544.324	544.322	3.13	0	24
												K.TALLGL.T	587.378	586.37	586.369	2.46	0	29
												K.GVLANR.V	629.375	628.367	628.366	2.67	0	10	4.7
												R.GAVILVS.S	658.415	657.408	657.406	3.13	0	24
												R.EQLVAK.A	669.396	668.388	668.386	4.07	0	41
												K.SPALLLS.Q	700.427	699.419	699.417	4.05	0	41
												K.ILSVNVK.S	772.494	771.487	771.485	2.08	0	22	0.2
												K.SPALLLSQ.L	828.485	827.477	827.475	2.54	0	35
												R.TLALELAPK.D	955.585	954.578	954.575	3.25	0	-22	0.025
												R.TLALELAPK.D	983.58	982.573	982.57	3.09	0	47
												V.NCVVPGIIK.T	500.288	998.561	998.558	2.33	0	50
												R.DGAHVVISSR.K	520.78	1039.55	1039.54	4.31	0	59	3.6e-05
												R.DGAHVVISSR.K	533.787	1065.56	1065.56	2.81	0	-38
												R.DGAHVVISSR.K	534.777	1067.54	1067.54	2.57	0	-44
												R.DGAHVVISSR.K	536.765	1071.52	1071.51	2.64	0	-30
												R.VNCVVPGIIK.T	549.823	1097.63	1097.63	4.05	0	62	9.8e-06
												R.VNCVVPGIIK.T	550.302	1098.59	1098.59	3.52	0	-40
												R.VNCVVPGIIK.T	556.831	1111.65	1111.64	4	0	-35
												L.SVAGIVCHVGK.A	563.807	1125.6	1125.6	2.74	0	45
												K.AEDREQLVAK.A	579.811	1157.61	1157.6	2.92	1	44	0.0024
												R.DGAHVVISSRK.Q	584.828	1167.64	1167.64	4.21	1	15	0.42
												R.VAVVTGSTSGIGF.A	597.824	1193.63	1193.63	3.54	0	65
												K.VFHGNESLWK.N	608.811	1215.61	1215.6	3.14	0	49	0.00036
												K.VFHGNESLWK.N	610.811	1219.61	1219.61	-4.26	0	-33
												K.VFHGNESLWK.N	615.801	1229.59	1229.58	3.14	0	-41
												K.VFHGNESLWK.N	615.82	1229.62	1229.62	4.42	0	-29
												K.VFHGNESLWK.N	622.809	1243.6	1243.6	3.75	0	-29
												N.PVVALGVYNVSK.T	623.366	1244.72	1244.71	4.35	0	31
												S.TLGTSEQIWDK.I	639.325	1276.64	1276.63	4.57	0	49
												E.GLSVAGIVCHVGK.A	648.86	1295.7	1295.7	2.28	0	54
												K.LQGEGLSVAGIVC.H	651.842	1301.67	1301.66	3.09	0	52
												R.TLALELAPKDIR.V	670.404	1338.79	1338.79	4.14	1	-4	2.1
												Y.NPVVALGVYNVSK.T	680.387	1358.76	1358.76	2.97	0	26
												G.STLGTSEQIWDK.I	682.841	1363.67	1363.66	3.23	0	40
												R.IGESEDCAGIVSF.L	692.31	1382.61	1382.6	1.87	0	73
												R.TLALELAPKDIR.V	698.914	1395.81	1395.81	3.94	1	35
												K.LQGEGLSVAGIVCH.V	720.371	1438.73	1438.72	3.12	0	98
												K.ALEHCGGVDFLVC.S	738.836	1475.66	1475.65	2.85	0	38
												L.VGSTLGTSEQIWDK.I	760.886	1519.76	1519.75	3.23	0	76
												R.VAVVTGSTSGIGFAIAR.R	803.453	1604.89	1604.89	2.32	0	129	1.2e-12
												R.VNCVVPGIIKTDFSK.V	559.641	1675.9	1675.9	1.94	1	-22	0.092
												K.LQGEGLSVAGIVCHVGK.A	575.298	1722.87	1722.87	0.83	0	-85
												K.LQGEGLSVAGIVCHVGK.A	862.464	1722.91	1722.91	2.77	0	98	4.2e-09
												N.PLVGSTLGTSEQIWDK.I	865.955	1729.9	1729.89	4.05	0	73
												R.VNCVVPGIIKTDFSK.V	578.649	1732.93	1732.92	4.29	1	33
												K.LQGEGLSVAGIVCHVGK.A	579.984	1736.93	1736.92	3.03	0	-59
												K.LQGEGLSVAGIVCHVGK.A	876.463	1750.91	1750.9	4.77	0	-92
												S.IAAYNPVVALGVYNVSK.T	889.499	1776.98	1776.98	3.06	0	80
												K.TDFSKVFHGNESLWK.N	598.968	1793.88	1793.87	4.43	1	20	0.22
												K.SPALLLSQLLPYMENR.R	923.004	1843.99	1843.99	3.25	0	88	1.3e-08
												K.SPALLLSQLLPYMENR.R	930.999	1859.98	1859.98	1.15	0	-72
												K.SPALLLSQLLPYMENR.R	931	1859.99	1859.98	2.66	0	-82
												K.SPALLLSQLLPYMENR.R	621.004	1859.99	1859.98	4.79	0	-27
												S.SIAAYNPVVALGVYNVSK.T	933.016	1864.02	1864.01	4.04	0	129
												K.SPALLLSQLLPYMENR.R	944.511	1887.01	1887	2.47	0	-29
												A.GVNPLVGSTLGTSEQIWDK.I	1001.02	2000.03	2000.02	3.25	0	70
												L.VSSIAAYNPVVALGVYNVSK.T	1026.07	2050.12	2050.11	4.31	0	84
												S.AGVNPLVGSTLGTSEQIWDK.I	1036.54	2071.07	2071.06	4.7	0	96
												K.ALEHCGGVDFLVCSAGVNPL.V	1058.01	2114	2113.99	4.27	0	51
												R.AMAKLQGEGLSVAGIVCHVGK.A	714.379	2140.11	2140.11	0.63	1	37
												C.SAGVNPLVGSTLGTSEQIWDK.I	1080.06	2158.1	2158.09	4.07	0	113
												R.GAVILVSSIAAYNPVVALGVYNVSK.T	835.465	2503.37	2503.37	2.24	0	-27
												R.GAVILVSSIAAYNPVVALGVYNVSK.T	1252.72	2503.42	2503.41	4.46	0	61	1.2e-06
												R.RGAVILVSSIAAYNPVVALGVYNVSK.T	887.501	2659.48	2659.47	4.22	1	-46
												R.RGAVILVSSIAAYNPVVALGVYNVSK.T	887.512	2659.51	2659.51	2.92	1	73	5.4e-08
												K.ALEHCGGVDFLVCSAGVNPLVGSTLGTSEQIWDK.I	1206.24	3615.69	3615.7	-1.68	0	-90
												K.ALEHCGGVDFLVCSAGVNPLVGSTLGTSEQIWDK.I	1206.25	3615.73	3615.73	-0.78	0	-86	1.9e-08
												K.ALEHCGGVDFLVCSAGVNPLVGSTLGTSEQIWDK.I	1206.27	3615.79	3615.77	4.89	0	123
												K.ALEHCGGVDFLVCSAGVNPLVGSTLGTSEQIWDK.I	1211.59	3631.75	3631.77	-3.34	0	-40
												R.IGESEDCAGIVSFLCSPDASYVNGENIAVAGYSTR.L	1237.23	3708.66	3708.66	1.68	0	101
60	Dehydrogenase/reductase SDR family member 2 / Dicarbonyl reductase HEP27	Homo sapiens	3915733	30308.2	9.28778	27764	8.9	3929	350	18	0.61	K.GVLANR.V	629.375	628.367	628.366	2.85	0	1	39
												R.EQLVAK.A	669.396	668.389	668.386	4.55	0	42
												R.EQLVAK.A	687.406	686.398	686.396	3.03	0	-21	0.59
												K.ILSVNVK.S	772.494	771.487	771.485	1.69	0	22	0.23
												R.TLALELAPK.D	955.585	954.578	954.575	2.87	0	20	0.038
												R.DGAHVVISSR.K	520.779	1039.54	1039.54	3.1	0	54	0.00011
												R.DGAHVVISSR.K	534.776	1067.54	1067.54	1.23	0	-52
												R.VNCVVPGIIK.T	549.823	1097.63	1097.63	4.12	0	51	0.00014
												R.VNCVVPGIIK.T	550.311	1098.61	1098.61	-2.53	0	-26
												L.SVAGIVCHVGK.A	563.808	1125.6	1125.6	3.68	0	31
												K.AEDREQLVAK.A	579.811	1157.61	1157.6	3.04	1	15	1.7
												R.VAVVTGSTSGIGF.A	597.823	1193.63	1193.63	2.23	0	51
												K.VFHGNESLWK.N	608.811	1215.61	1215.6	2.38	0	41	0.0021
												K.SPALLLSQLLPY.M	657.889	1313.76	1313.76	3.78	0	42
												K.LQGEGLSVAGIVCH.V	720.371	1438.73	1438.72	2.65	0	101
												L.VGSTLGTSEQIWDK.I	760.886	1519.76	1519.75	3.11	0	61
												R.VAVVTGSTSGIGFAIAR.R	803.454	1604.89	1604.89	2.57	0	85	3.1e-08
												K.LQGEGLSVAGIVCHVGK.A	575.299	1722.87	1722.87	1.23	0	-89
												K.LQGEGLSVAGIVCHVGK.A	862.465	1722.91	1722.91	3.54	0	96	6.3e-09
												K.SPALLLSQLLPYMENR.R	923.004	1843.99	1843.99	4.17	0	74	3.6e-07
												K.SPALLLSQLLPYMENR.R	931.001	1859.99	1859.98	2.92	0	-66
												K.SPALLLSQLLPYMENR.R	931.001	1859.99	1859.98	3.22	0	-68
												C.SAGVNPLVGSTLGTSEQIWDK.I	1080.06	2158.1	2158.09	2.63	0	109
												R.GAVILVSSIAAYNPVVALGVYNVSK.T	1252.71	2503.42	2503.41	4.06	0	83	7.5e-09
